# Supplementary material for: Inferring replication states of bacteria and viruses in enrichment cultures via long-read sequencing
Source: ISME Commun. 2025 Mar 5;5(1):ycaf041. doi: 10.1093/ismeco/ycaf041 (PMC11964896; doi:10.1093/ismeco/ycaf041)
Supplement: Simon_et_al_BrdU_ISMEComms_SupplementaryTables_ycaf041 [file simon_et_al_brdu_ismecomms_supplementarytables_ycaf041.xlsx]

## Sheet: ST1 DNA extraction
Table S1: DNA extraction statistics.
Culture	Timepoint	Sample Name	DNA conc [ng/µL] (Qubit)	DNA mean Length [bp] (TapeStation)
N1	T0	N1T0	92.4	6509
N1	T1	N1T1	119	6582
N1	T2	N1T2	100	7023
N1	T3	N1T3	92.2	6714
N1	T4	N1T4	95.8	7083
N1	T5	N1T5	117	7324
N1	T6	N1T6	93	6917
N2	T0	N2T0	189	7581
N2	T1	N2T1	248	7777
N2	T2	N2T2	240	8466
N2	T3	N2T3	214	8955
N2	T4	N2T4	218	9155
N2	T5	N2T5	222	10686
N2	T6	N2T6	214	9035
N3	T0	N3T0	78	5810
N3	T1	N3T1	105	6684
N3	T2	N3T2	136	6788
N3	T3	N3T3	104	7336
N3	T4	N3T4	165	6713
N3	T5	N3T5	172	7238
N3	T6	N3T6	150	7486
N4	T0	N4T0	148	6648
N4	T1	N4T1	71.6	6556
N4	T2	N4T2	137	8389
N4	T3	N4T3	163	8294
N4	T4	N4T4	160	8949
N4	T5	N4T5	158	9403
N4	T6	N4T6	218	8679
N5	T0	N5T0	272	7351
N5	T1	N5T1	194	6969
N5	T2	N5T2	189	7788
N5	T3	N5T3	214	8539
N5	T4	N5T4	209	8442
N5	T5	N5T5	270	9219
N5	T6	N5T6	202	8844
P1	T0	P1T0	137	6986
P1	T1	P1T1	156	7747
P1	T2	P1T2	168	7158
P1	T3	P1T3	185	7895
P1	T4	P1T4	220	7869
P1	T5	P1T5	191	7747
P1	T6	P1T6	168	7806
P2	T0	P2T0	178	9928
P2	T1	P2T1	380	12217
P2	T2	P2T2	212	8901
P2	T3	P2T3	294	9166
P2	T4	P2T4	234	9117
P2	T5	P2T5	380	8998
P2	T6	P2T6	126	8148
P3	T0	P3T0	87.6	6537
P3	T1	P3T1	129	6671
P3	T2	P3T2	102	7272
P3	T3	P3T3	144	8013
P3	T4	P3T4	142	8074
P3	T5	P3T5	134	7746
P3	T6	P3T6	152	7744
P4	T0	P4T0	206	9075
P4	T1	P4T1	312	8519
P4	T2	P4T2	204	8732
P4	T3	P4T3	336	10839
P4	T4	P4T4	222	8974
P4	T5	P4T5	206	9647
P4	T6	P4T6	242	8716
P5	T0	P5T0	230	8517
P5	T1	P5T1	260	8869
P5	T2	P5T2	290	9628
P5	T3	P5T3	236	11037
P5	T4	P5T4	332	12563
P5	T5	P5T5	294	10581
P5	T6	P5T6	302	11252

## Sheet: ST2 ONT Library prep metadata
Table S2: ONT Library preparation metadata.
Culture	Timepoint	Sample Name	Start volume for 1000 ng	Additional water [µL]	End-prepped DNA conc [ng/µL]	Barcoding - volume for 500 ng [µL]	Additional water [µL]	Barcode	DNA conc barcoded [ng/µL]	Library Pool
N1	T0	N1T0	10.8225	37.1775	67.2	7.44048	15.0595	1	13.1	1
N1	T1	N1T1	8.40336	39.5966	55	9.09091	13.4091	2	11.9	1
N1	T2	N1T2	10	38	64.2	7.78816	14.7118	3	13.6	1
N1	T3	N1T3	10.846	37.154	55.6	8.99281	13.5072	4	14	2
N1	T4	N1T4	10.4384	37.5616	78.2	6.39386	16.1061	5	18.3	2
N1	T5	N1T5	8.54701	39.453	69	7.24638	15.2536	6	18.3	2
N1	T6	N1T6	10.7527	37.2473	67.6	7.39645	15.1036	7	15.1	2
N2	T0	N2T0	5.29101	42.709	27.2	18.3824	4.11765	1	14.3	4
N2	T1	N2T1	4.03226	43.9677	27.2	18.3824	4.11765	2	11.4	4
N2	T2	N2T2	4.16667	43.8333	29	17.2414	5.25862	3	14	4
N2	T3	N2T3	4.6729	43.3271	28.6	17.4825	5.01748	4	12.2	4
N2	T4	N2T4	4.58716	43.4128	26.8	18.6567	3.84328	5	12	4
N2	T5	N2T5	4.5045	43.4955	33	15.1515	7.34848	6	10.8	4
N2	T6	N2T6	4.6729	43.3271	27.4	18.2482	4.25182	7	13.4	4
N3	T0	N3T0	12.8205	35.1795	32.2	15.528	6.97205	1	9.14	6
N3	T1	N3T1	9.52381	38.4762	40.6	12.3153	10.1847	2	9.6	6
N3	T2	N3T2	7.35294	40.6471	28.8	17.3611	5.13889	3	10.6	6
N3	T3	N3T3	9.61538	38.3846	29.8	16.7785	5.72148	4	11.1	6
N3	T4	N3T4	6.06061	41.9394	29.2	17.1233	5.37671	5	11.3	6
N3	T5	N3T5	5.81395	42.186	41.8	11.9617	10.5383	6	12.1	6
N3	T6	N3T6	6.66667	41.3333	31	16.129	6.37097	7	10.6	6
N4	T0	N4T0	6.75676	41.2432	24	20.8333	1.66667	1	17.6	8
N4	T1	N4T1	13.9665	34.0335	28.6	17.4825	5.01748	2	17.6	8
N4	T2	N4T2	7.29927	40.7007	22.2	22.5225	-0.0225225	3	17	8
N4	T3	N4T3	6.13497	41.865	20.2	24.7525	-2.25248	4	18.6	8
N4	T4	N4T4	6.25	41.75	8.5	58.8235	-36.3235	5	7.78	8
N4	T5	N4T5	6.32911	41.6709	20	25	-2.5	6	14.2	8
N4	T6	N4T6	4.58716	43.4128	19.8	25.2525	-2.75253	7	18	8
N5	T0	N5T0	3.67647	44.3235
N5	T1	N5T1	5.15464	42.8454
N5	T2	N5T2	5.29101	42.709
N5	T3	N5T3	4.6729	43.3271
N5	T4	N5T4	4.78469	43.2153
N5	T5	N5T5	3.7037	44.2963
N5	T6	N5T6	4.9505	43.0495
P1	T0	P1T0	7.29927	40.7007	47.2	10.5932	11.9068	13	12	3
P1	T1	P1T1	6.41026	41.5897	46	10.8696	11.6304	14	11.6	3
P1	T2	P1T2	5.95238	42.0476	52.6	9.5057	12.9943	15	11.4	3
P1	T3	P1T3	5.40541	42.5946	29.8	16.7785	5.72148	16	11.8	3
P1	T4	P1T4	4.54545	43.4545	38.8	12.8866	9.6134	17	6	3
P1	T5	P1T5	5.2356	42.7644	53.8	9.29368	13.2063	18	11.4	3
P1	T6	P1T6	5.95238	42.0476	59.2	8.44595	14.0541	19	12.7	3
P2	T0	P2T0	5.61798	42.382	28.6	17.4825	5.01748	13	10.6	5
P2	T1	P2T1	2.63158	45.3684	27.2	18.3824	4.11765	14	11.4	5
P2	T2	P2T2	4.71698	43.283	30.4	16.4474	6.05263	15	11.8	5
P2	T3	P2T3	3.40136	44.5986	30	16.6667	5.83333	16	11.6	5
P2	T4	P2T4	4.2735	43.7265	31	16.129	6.37097	17	12.3	5
P2	T5	P2T5	2.63158	45.3684	23.8	21.0084	1.4916	18	12.4	5
P2	T6	P2T6	7.93651	40.0635	37.4	13.369	9.13102	19	11.7	5
P3	T0	P3T0	11.4155	36.5845	36.4	13.7363	8.76374	13	10.7	7
P3	T1	P3T1	7.75194	40.2481	28.8	17.3611	5.13889	14	10.2	7
P3	T2	P3T2	9.80392	38.1961	30.6	16.3399	6.16013	15	11	7
P3	T3	P3T3	6.94444	41.0556	28.6	17.4825	5.01748	16	9.4	7
P3	T4	P3T4	7.04225	40.9577	36.6	13.6612	8.8388	17	7.78	7
P3	T5	P3T5	7.46269	40.5373	31	16.129	6.37097	18	9.8	7
P3	T6	P3T6	6.57895	41.4211	35	14.2857	8.21429	19	10.3	7
P4	T0	P4T0	4.85437	43.1456	38.4	13.0208	9.47917	13	16.9	9
P4	T1	P4T1	3.20513	44.7949	27.6	18.1159	4.38406	14	14.9	9
P4	T2	P4T2	4.90196	43.098	30.2	16.5563	5.94371	15	14.9	9
P4	T3	P4T3	2.97619	45.0238	24.2	20.6612	1.83884	16	15.6	9
P4	T4	P4T4	4.5045	43.4955	28.4	17.6056	4.89437	17	15.2	9
P4	T5	P4T5	4.85437	43.1456	33	15.1515	7.34848	18	13.9	9
P4	T6	P4T6	4.13223	43.8678	35.8	13.9665	8.53352	19	11.9	9
P5	T0	P5T0	4.34783	43.6522
P5	T1	P5T1	3.84615	44.1538
P5	T2	P5T2	3.44828	44.5517
P5	T3	P5T3	4.23729	43.7627
P5	T4	P5T4	3.01205	44.988
P5	T5	P5T5	3.40136	44.5986
P5	T6	P5T6	3.31126	44.6887

## Sheet: ST3 Pooling Scheme
Table S3: ONT Library Pooling Scheme.
Pool 1
	Length (bp)	concentration (ng/µl)	fmol / µl		volume to transfer (µl)	mass (ng)
					56.3	-> fmol
T0N1	6509	13.1	3.25681		17.2868	226.458
T1N1	6582	11.9	2.92567		19.2435	228.997
T2N1	7023	13.6	3.13366		17.9662	244.34
					total Volume (µL)	total mass (ng)
			water to add		54.4965	699.795
			10.5035		max 65	max 700
Pool 2
	Length (bp)	concentration (ng/µl)	fmol / µl		volume to transfer (µl)	mass (ng)
					40.3	-> fmol
T3N1	6714	14	3.37429		11.9432	167.205
T4N1	7083	18.3	4.1809		9.63907	176.395
T5N1	7324	18.3	4.04333		9.96704	182.397
T6N1	6917	15.1	3.53261		11.408	172.261
					total Volume (µL)	total mass (ng)
			water to add		42.9574	698.258
			22.0426		max 65	max 700
Pool 3
	Length (bp)	concentration (ng/µl)	fmol / µl		volume to transfer (µl)	mass (ng)
					20.4	-> fmol
T0P1	6986	12	2.77964		7.33908	88.0689
T1P1	7747	11.6	2.42304		8.41917	97.6624
T2P1	7158	11.4	2.57721		7.91555	90.2372
T3P1	7895	11.8	2.41861		8.43459	99.5281
T4P1	7869	6	1.23387		16.5334	99.2004
T5P1	7747	11.4	2.38126		8.56688	97.6624
T6P1	7806	12.7	2.63276		7.74852	98.4062
					total Volume (µL)	total mass (ng)
			water to add		64.9572	670.766
			0.0428271		max 65	max 700
Pool 4
	Length (bp)	concentration (ng/µl)	fmol / µl		volume to transfer (µl)	mass (ng)
					18.35	-> fmol
T0N2	7581	14.3	3.05243		6.0116	85.9659
T1N2	7777	11.4	2.37208		7.73583	88.1885
T2N2	8466	14	2.676		6.85724	96.0014
T3N2	8955	12.2	2.20461		8.32348	101.546
T4N2	9155	12	2.12109		8.6512	103.814
T5N2	10686	10.8	1.63548		11.2199	121.175
T6N2	9035	13.4	2.40001		7.64579	102.454
					total Volume (µL)	total mass (ng)
			water to add		56.4451	699.146
			8.55492		max 65	max 700
Pool 5
	Length (bp)	concentration (ng/µl)	fmol / µl		volume to transfer (µl)	mass (ng)
					17.04	-> fmol
T0P2	9928	10.6	1.72775		9.86253	104.543
T1P2	12217	11.4	1.51		11.2847	128.646
T2P2	8901	11.8	2.14526		7.94309	93.7285
T3P2	9166	11.6	2.04793		8.3206	96.5189
T4P2	9117	12.3	2.18318		7.80512	96.003
T5P2	8998	12.4	2.23004		7.64112	94.7499
T6P2	8148	11.7	2.32365		7.33328	85.7994
					total Volume (µL)	total mass (ng)
			water to add		60.1905	699.989
			4.80951		max 65	max 700
Pool 6
	Length (bp)	concentration (ng/µl)	fmol / µl		volume to transfer (µl)	mass (ng)
					23.21	-> fmol
T0N3	5810	9.14	2.54569		9.11737	83.3328
T1N3	6684	9.6	2.32418		9.9863	95.8685
T2N3	6788	10.6	2.52697		9.18492	97.3601
T3N3	7336	11.1	2.4485		9.47928	105.22
T4N3	6713	11.3	2.72394		8.52074	96.2844
T5N3	7238	12.1	2.70522		8.5797	103.814
T6N3	7486	10.6	2.29135		10.1294	107.371
					total Volume (µL)	total mass (ng)
			water to add		64.9977	689.252
			0.00230749		max 65	max 700
Pool 7
	Length (bp)	concentration (ng/µl)	fmol / µl		volume to transfer (µl)	mass (ng)
					19.63	-> fmol
T0P3	6537	10.7	2.64875		7.41104	79.2981
T1P3	6671	10.2	2.47426		7.93369	80.9236
T2P3	7272	11	2.44779		8.01946	88.2141
T3P3	8013	9.4	1.89832		10.3407	97.2028
T4P3	8074	7.78	1.55929		12.589	97.9428
T5P3	7746	9.8	2.04732		9.58816	93.964
T6P3	7744	10.3	2.15233		9.12036	93.9397
					total Volume (µL)	total mass (ng)
			water to add		65.0025	631.485
			-0.00249637		max 65	max 700
Pool 8
	Length (bp)	concentration (ng/µl)	fmol / µl		volume to transfer (µl)	mass (ng)
					19.9	-> fmol
T0N4	6648	17.6	4.28408		4.64511	81.7539
T1N4	6556	17.6	4.3442		4.58082	80.6225
T2N4	8389	17	3.27926		6.06845	103.164
T3N4	8294	18.6	3.62899		5.48362	101.995
T4N4	8949	7.78	1.40683		14.1453	110.05
T5N4	9403	14.2	2.44376		8.14318	115.633
T6N4	8679	18	3.35614		5.92944	106.73
					total Volume (µL)	total mass (ng)
			water to add		48.9959	699.949
			16.0041		max 65	max 700
Pool 9
	Length (bp)	concentration (ng/µl)	fmol / µl		volume to transfer (µl)	mass (ng)
					17.56	-> fmol
T0P4	9075	16.9	3.01354		5.82703	98.4769
T1P4	8519	14.9	2.83031		6.20426	92.4435
T2P4	8732	14.9	2.76127		6.35939	94.7549
T3P4	10839	15.6	2.32902		7.53966	117.619
T4P4	8974	15.2	2.74091		6.40664	97.3809
T5P4	9647	13.9	2.33163		7.53121	104.684
T6P4	8716	11.9	2.20936		7.948	94.5812
					total Volume (µL)	total mass (ng)
			water to add		47.8162	699.94
			17.1838		max 65	max 700
Pool 10 - Re-Sequencing
	Length (bp)	concentration (ng/µl)	fmol / µl		volume to transfer (µl)	mass (ng)
					12.95	-> fmol
N3T6	7486	5.86	1.26673		10.2232	59.9078
P1T0	6986	5.42	1.25547		10.3149	55.9065
P2T0	9928	6.58	1.07251		12.0745	79.4501
P2T6	8148	6.18	1.22737		10.5511	65.2055
P3T0	6537	8.32	2.05959		6.28766	52.3133
P3T5	7746	8.74	1.82587		7.0925	61.9885
P4T0	9075	8.58	1.52995		8.46432	72.6239
					total Volume (µL)	total mass (ng)
			water to add		65.008	447.396
			-0.00804996		max 65	max 700

## Sheet: ST4 ONT sequencing overview
Table S4: ONT sequencing overview.
Culture	Timepoint	Sample Name	Sequencing depth [bp]	Sequencing depth filtlong min 1000 [bp]	Sequencing depth filtlong min 1000 [bp] + additional re-sequencing
N1	T0	N1T0	25262489931	23700972395	23700972395
N1	T1	N1T1	24484608515	23259117551	23259117551
N1	T2	N1T2	21513749322	20395250468	20395250468
N1	T3	N1T3	13942467296	13262306145	13262306145
N1	T4	N1T4	13881789293	13141959763	13141959763
N1	T5	N1T5	14851988877	14225520033	14225520033
N1	T6	N1T6	13312156516	12669765641	12669765641
N2	T0	N2T0	8381150491	7930184276	7930184276
N2	T1	N2T1	8171987459	7783294117	7783294117
N2	T2	N2T2	7466819779	7162569133	7162569133
N2	T3	N2T3	9795161888	9241241326	9241241326
N2	T4	N2T4	9997160432	9431181443	9431181443
N2	T5	N2T5	13071300321	12546219544	12546219544
N2	T6	N2T6	10307271745	9961535492	9961535492
N3	T0	N3T0	5518559822	5189551604	5189551604
N3	T1	N3T1	5893712318	5560693084	5560693084
N3	T2	N3T2	6161215586	5901279420	5901279420
N3	T3	N3T3	6548273120	6171875550	6171875550
N3	T4	N3T4	6250966252	5877600846	5877600846
N3	T5	N3T5	7239861924	6922083707	6922083707
N3	T6	N3T6	787650640	759206068	11609884498
N4	T0	N4T0	6221001985	5104941483	5104941483
N4	T1	N4T1	5726021246	4703543193	4703543193
N4	T2	N4T2	7107439929	6021807027	6021807027
N4	T3	N4T3	5898188400	4549673725	4549673725
N4	T4	N4T4	7414285136	6036294471	6036294471
N4	T5	N4T5	10060291536	8632554975	8632554975
N4	T6	N4T6	8310517357	7124554032	7124554032
N5	T0	N5T0
N5	T1	N5T1
N5	T2	N5T2
N5	T3	N5T3
N5	T4	N5T4
N5	T5	N5T5
N5	T6	N5T6
P1	T0	P1T0	5166725291	4940610118	8720685431
P1	T1	P1T1	11641460185	11257805981	11257805981
P1	T2	P1T2	10020314154	9685067531	9685067531
P1	T3	P1T3	11447464992	10996528759	10996528759
P1	T4	P1T4	10364946682	9912797018	9912797018
P1	T5	P1T5	9747709475	9311861501	9311861501
P1	T6	P1T6	9805184505	9418859984	9418859984
P2	T0	P2T0	6806343678	6538121851	22735089789
P2	T1	P2T1	12724496431	12440097731	12440097731
P2	T2	P2T2	9605900323	9261738204	9261738204
P2	T3	P2T3	11426742658	11142978282	11142978282
P2	T4	P2T4	9085249846	8800232951	8800232951
P2	T5	P2T5	8921105812	8625861031	8625861031
P2	T6	P2T6	7675796411	7358692347	7756081991
P3	T0	P3T0	4084640401	3849102352	8332259678
P3	T1	P3T1	10114950958	9555295946	9555295946
P3	T2	P3T2	9639797624	9144375644	9144375644
P3	T3	P3T3	12346884759	11796350142	11796350142
P3	T4	P3T4	9311246205	8906504578	8906504578
P3	T5	P3T5	7547726833	7174898747	18575810102
P3	T6	P3T6	10821378865	10439288514	10439288514
P4	T0	P4T0	5943580185	4602678606	13620382192
P4	T1	P4T1	10308552775	8668658233	8668658233
P4	T2	P4T2	10696530437	9450635267	9450635267
P4	T3	P4T3	13930147760	12194880287	12194880287
P4	T4	P4T4	10381185901	9515134378	9515134378
P4	T5	P4T5	12629721588	10958929060	10958929060
P4	T6	P4T6	10449365303	9184369453	9184369453

## Sheet: S5 ONT resequencing
Table S5: ONT resequencing library preparation metadata and sequencing overview.
Sample	Start volume for 1000 ng	Additional water [µL]	End-prepped DNA conc [ng/µL]	Barcoding - volume for 500 ng [µL]	Additional water [µL]	Barcode	DNA conc barcoded [ng/µL]	Sequencing depth [bp]	Sequencing depth filtlong min 1000 [bp]
N3T6	6.66667	41.3333	17	29.4118	-6.91176	8	10.2232	11300400962	10850678430
P1T0	7.29927	40.7007	13.2	37.8788	-15.3788	9	10.3149	4009631593	3780075313
P2T0	5.61798	42.382	17.9	27.933	-5.43296	10	12.0745	17018789031	16196967938
P2T6	7.93651	40.0635	22.4	22.3214	0.178571	11	10.5511	422940660	397389644
P3T0	11.4155	36.5845	23.8	21.0084	1.4916	12	6.28766	4773815208	4483157326
P3T5	7.46269	40.5373	18.6	26.8817	-4.38172	20	7.0925	12074789476	11300911355
P4T0	4.85437	43.1456	20.4	24.5098	-2.0098	21	8.46432	9587443927	9017703586

## Sheet: S6 ONT flowcell loading info
Table S6: ONT flowcell loading information.
Library Pool	DNA length [bp]	DNA conc [ng/µL]	DNA molarity fmol/µL	Volume to load [µL] for 50 fmol	Additional EB [µL]	Sample
1	7786	16.5	3.4293	14.5802	9.41978	N1
2	8475	12.4	2.36766	21.1179	2.88207	N1
3	7945	12.9	2.62744	19.03	4.97005	P1
4	8798	13	2.39109	20.911	3.08905	N2
5	8403	13.1	2.52275	19.8197	4.18033	P2
6	8441	13.7	2.62641	19.0374	4.96264	N3
7	8904	12.5	2.27176	22.0094	1.99059	P3
8	6628	17.9	4.37025	11.441	12.559	N4
9	5854	17.8	4.92042	10.1617	13.8383	P4
10	9417	8.28	1.42284	35.1411	-11.1411	resequencing

## Sheet: ST7 Illumina seq overview
Table S7: Illumina sequencing overview.
Sample Name	Sequencing depth [bp]	Sequencing depth after QC [bp]
N1T0	59985530176	54209505817
N2T0	51067102180	47840440020
N3T0	51067404006	47921277023
N4T0	51053460414	47498016021
P1T0	51057713240	47232419124
P2T0	51048148908	47599568435
P3T0	51054030184	47404470079
P4T0	51025558490	47384420279
P1T5	59888623330	55755015578
N1T1	60045441428	54770686448
N1T2	59941749104	54568124952
N1T3	59962999216	54412755858
N1T4	60035755218	55211114622
N1T5	60037520284	55585413127
N1T6	60007809236	54687325585

## Sheet: ST8 MAG Statistics
Table S8: MAG Statistics.
GenomeID	BioSampleID	N50 [bp]	TotalLength [bp]	Taxonomy	Completeness	Contamination
AcBaMe_N1T0_Acidobacteria_52_9	SAMN43511668	85106	3411811	d__Bacteria;p__Acidobacteriota;c__Blastocatellia;o__Pyrinomonadales;f__Pyrinomonadaceae;g__OLB17;s__OLB17 sp016703965	80.44	2.12
AcBaMe_N1T0_Acidobacteria_73_7	SAMN43511669	13045	5078156	d__Bacteria;p__Acidobacteriota;c__Vicinamibacteria;o__Fen-336;f__Fen-336;g__WYBL01;s__	72.61	3.2
AcBaMe_N1T0_Bacteria_33_7	SAMN43511670	25380	935584	d__Bacteria;p__Patescibacteria;c__JAEDAM01;o__Absconditabacterales;f__X112;g__;s__	87.01	3.63
AcBaMe_N1T0_Bacteria_39_8	SAMN43511671	11785	549017	d__Bacteria;p__Patescibacteria;c__Saccharimonadia;o__Saccharimonadales;f__UBA7683;g__;s__	74.5	1.1
AcBaMe_N1T0_Bacteria_41_7	SAMN43511672	21932	644093	d__Bacteria;p__Patescibacteria;c__Saccharimonadia;o__Saccharimonadales;f__;g__;s__	88.46	0.26
AcBaMe_N1T0_Bacteria_65_5	SAMN43511673	11290	3251829	d__Bacteria;p__Chloroflexota;c__Dehalococcoidia;o__Tepidiformales;f__Tepidiformaceae;g__;s__	75.76	6.11
AcBaMe_N1T0_Betaproteobacteria_65_12	SAMN43511674	193301	3272893	d__Bacteria;p__Proteobacteria;c__Gammaproteobacteria;o__Burkholderiales;f__Rhodocyclaceae;g__Fen-999;s__Fen-999 sp016704145	91.54	2.47
AcBaMe_N1T0_Betaproteobacteria_70_12	SAMN43511675	13185	3039501	d__Bacteria;p__Proteobacteria;c__Gammaproteobacteria;o__Burkholderiales;f__Casimicrobiaceae;g__CAIWHR01;s__CAIWHR01 sp016720425	72.95	3.99
AcBaMe_N1T0_Bifidobacterium_60_8	SAMN43511676	19276	1929920	d__Bacteria;p__Actinobacteriota;c__Actinomycetia;o__Actinomycetales;f__Bifidobacteriaceae;g__Bifidobacterium;s__Bifidobacterium adolescentis	88.1	4.14
AcBaMe_N1T0_Chloroflexi_51_4	SAMN43511677	9627	3940593	d__Bacteria;p__Chloroflexota;c__Chloroflexia;o__Chloroflexales;f__Roseiflexaceae;g__;s__	84.04	4.18
AcBaMe_N1T0_Chloroflexi_61_7	SAMN43511678	9921	4472780	d__Bacteria;p__Chloroflexota;c__Anaerolineae;o__Caldilineales;f__Caldilineaceae;g__JADJPH01;s__	85.61	7.69
AcBaMe_N1T0_Dechloromonas_63_17	SAMN43511679	11322	2888881	d__Bacteria;p__Proteobacteria;c__Gammaproteobacteria;o__Burkholderiales;f__Rhodocyclaceae;g__Azonexus;s__	73	4.95
AcBaMe_N1T0_Ferruginibacter_sp._38_8	SAMN43511680	14811	3372543	d__Bacteria;p__Bacteroidota;c__Bacteroidia;o__Chitinophagales;f__Chitinophagaceae;g__Ferruginibacter;s__	72.99	9.53
AcBaMe_N1T0_Proteobacteria_62_4	SAMN43511681	13345	3431466	d__Bacteria;p__Proteobacteria;c__Gammaproteobacteria;o__Steroidobacterales;f__Steroidobacteraceae;g__CADEED01;s__	84.08	2.45
AcBaMe_N1T0_Sphingobium_58_5	SAMN43511682	33718	2593526	d__Bacteria;p__Proteobacteria;c__Alphaproteobacteria;o__Sphingomonadales;f__Sphingomonadaceae;g__Sphingobium;s__	94.91	0.88
AcBaMe_N1T0_Verrucomicrobiales_57_5	SAMN43511683	5778	3556436	d__Bacteria;p__Verrucomicrobiota;c__Verrucomicrobiae;o__Verrucomicrobiales;f__DEV007;g__Arctic95D-9;s__Arctic95D-9 sp017991025	80.09	3.47
AcBaMe_N1T2_Acidimicrobiaceae_bacterium_60_4	SAMN43511684	18472	3774392	d__Bacteria;p__Actinobacteriota;c__Acidimicrobiia;o__Acidimicrobiales;f__Microtrichaceae;g__UBA11034;s__UBA11034 sp003514205	92.29	0.44
AcBaMe_N1T2_Acidimicrobiia_67_5	SAMN43511685	27927	3272785	d__Bacteria;p__Actinobacteriota;c__Acidimicrobiia;o__Acidimicrobiales;f__JAAYBP01;g__JAFDWI01;s__	76.96	3.12
AcBaMe_N1T2_Bacteroidetes2_33_7	SAMN43511686	13787	3291493	d__Bacteria;p__Bacteroidota;c__Bacteroidia;o__Chitinophagales;f__Saprospiraceae;g__UBA3362;s__UBA3362 sp016710585	90.49	5.32
AcBaMe_N1T2_Bacteroidetes3_37_5	SAMN43511687	19874	4373586	d__Bacteria;p__Bacteroidota;c__Bacteroidia;o__Chitinophagales;f__Saprospiraceae;g__OLB9;s__OLB9 sp016722285	79.73	2.55
AcBaMe_N1T2_Bacteroidetes_33_7	SAMN43511688	13849	2905398	d__Bacteria;p__Bacteroidota;c__Bacteroidia;o__Chitinophagales;f__JADIYW01;g__JADIYW01;s__JADIYW01 sp016705125	95.23	3.6
AcBaMe_N1T2_Bacteroidetes_37_10	SAMN43511689	9356	2849689	d__Bacteria;p__Bacteroidota;c__Bacteroidia;o__Chitinophagales;f__JADIYW01;g__JADJSS01;s__JADJSS01 sp016721245	70.54	7.39
AcBaMe_N1T2_Bacteroidetes_37_5	SAMN43511690	13258	4001353	d__Bacteria;p__Bacteroidota;c__Bacteroidia;o__AKYH767-A;f__OLB10;g__JADKFV01;s__JADKFV01 sp016717325	71.93	2.41
AcBaMe_N1T2_Trichococcus_47_6	SAMN43511691	15079	1940217	d__Bacteria;p__Firmicutes;c__Bacilli;o__Lactobacillales;f__Aerococcaceae;g__Trichococcus;s__Trichococcus flocculiformis	98.32	0.16
AcBaMe_N1T2_Xanthomonadales_64_13	SAMN43511692	50837	3280668	d__Bacteria;p__Proteobacteria;c__Gammaproteobacteria;o__Xanthomonadales;f__Rhodanobacteraceae;g__Dokdonella;s__Dokdonella sp016707485	87.41	0.73
AcBaMe_N1T3_Acidobacteria_52_3	SAMN43511693	13746	2844832	d__Bacteria;p__Acidobacteriota;c__Blastocatellia;o__Pyrinomonadales;f__Pyrinomonadaceae;g__OLB17;s__OLB17 sp016720705	77.44	7.05
AcBaMe_N1T3_Acinetobacter_42_13	SAMN43511694	30216	2732820	d__Bacteria;p__Proteobacteria;c__Gammaproteobacteria;o__Pseudomonadales;f__Moraxellaceae;g__Acinetobacter;s__Acinetobacter johnsonii	78.61	4.83
AcBaMe_N1T3_Actinomycetia_bacterium_69_9	SAMN43511695	169825	3841220	d__Bacteria;p__Actinobacteriota;c__Acidimicrobiia;o__Acidimicrobiales;f__Ilumatobacteraceae;g__UBA668;s__	90.14	0.59
AcBaMe_N1T3_Bacteroidetes_33_5	SAMN43511696	48329	2991853	d__Bacteria;p__Bacteroidota;c__Bacteroidia;o__Chitinophagales;f__JADIYW01;g__JADJSS01;s__	96.77	3.43
AcBaMe_N1T3_Bacteroidetes_40_5	SAMN43511697	72705	3456014	d__Bacteria;p__Bacteroidota;c__Bacteroidia;o__Chitinophagales;f__Saprospiraceae;g__;s__	98.82	0.13
AcBaMe_N1T3_Betaproteobacteria_55_4	SAMN43511698	22257	2393203	d__Bacteria;p__Proteobacteria;c__Gammaproteobacteria;o__Burkholderiales;f__Rhodocyclaceae;g__JADJEF01;s__JADJEF01 sp016718525	80.4	2.63
AcBaMe_N1T3_Oligoflexia_34_4	SAMN43511699	67276	2654954	d__Bacteria;p__Bdellovibrionota;c__Bacteriovoracia;o__Bacteriovoracales;f__Bacteriovoracaceae;g__;s__	91.95	1.08
AcBaMe_N1T3_Rhodocyclales_58_10	SAMN43511700	25202	3558900	d__Bacteria;p__Proteobacteria;c__Gammaproteobacteria;o__Burkholderiales;f__Rhodocyclaceae;g__Azonexus;s__	77.4	2.24
AcBaMe_N1T3_Verrucomicrobia_bacterium_66_8	SAMN43511701	147062	3912878	d__Bacteria;p__Verrucomicrobiota;c__Verrucomicrobiae;o__Opitutales;f__Opitutaceae;g__Opi-474;s__	95.92	1.48
AcBaMe_N1T3_Xanthomonadales_65_6	SAMN43511702	51895	3684353	d__Bacteria;p__Proteobacteria;c__Gammaproteobacteria;o__Xanthomonadales;f__Ahniellaceae;g__JADKHK01;s__JADKHK01 sp016721845	89.04	2.78
AcBaMe_N1T4_Bacteroidetes_43_7	SAMN43511703	16657	4267891	d__Bacteria;p__Bacteroidota;c__Bacteroidia;o__Chitinophagales;f__Saprospiraceae;g__JADKGY01;s__JADKGY01 sp017995875	77.08	3.8
AcBaMe_N1T4_Rhodobacterales_65_13	SAMN43511704	54317	4652801	d__Bacteria;p__Proteobacteria;c__Alphaproteobacteria;o__Rhodobacterales;f__Rhodobacteraceae;g__JAAKGP01;s__	99.22	4.45
AcBaMe_N1T5_Betaproteobacteria_54_11	SAMN43511705	54184	3106120	d__Bacteria;p__Proteobacteria;c__Gammaproteobacteria;o__Burkholderiales;f__Rhodocyclaceae;g__JADJEF01;s__JADJEF01 sp016721505	94.07	0.02
AcBaMe_N1T5_Gammaproteobacteria_62_7	SAMN43511706	22027	3585324	d__Bacteria;p__Proteobacteria;c__Gammaproteobacteria;o__Pseudomonadales;f__UBA5518;g__UBA5518;s__	75.96	5.3
AcBaMe_N1T6_Bacteria_59_4	SAMN43511707	8104	639176	d__Bacteria;p__Patescibacteria;c__Paceibacteria;o__UBA9983_A;f__SBAW01;g__GWA1-54-10;s__	89.63	0.72
AcBaMe_N1T6_Bacteroidetes_bacterium_39_5	SAMN43511708	54646	3625444	d__Bacteria;p__Bacteroidota;c__Bacteroidia;o__AKYH767;f__B-17BO;g__UBA2475;s__	96.84	4.88
AcBaMe_N1T6_Bdellovibrionales_40_4	SAMN43511709	14724	3017419	d__Bacteria;p__Bdellovibrionota;c__Bdellovibrionia;o__Bdellovibrionales;f__Bdellovibrionaceae;g__Pseudobdellovibrio;s__	77.47	9.19
AcBaMe_N1T6_Burkholderiales_64_6	SAMN43511710	16921	3829267	d__Bacteria;p__Proteobacteria;c__Gammaproteobacteria;o__Burkholderiales;f__Burkholderiaceae;g__CAISIP01;s__CAISIP01 sp018063505	71.29	8.5
AcBaMe_N1T6_Candidatus_Peregrinibacteria_57_3	SAMN43511711	7130	875435	d__Bacteria;p__Patescibacteria;c__Gracilibacteria;o__Peribacterales;f__Peribacteraceae;g__JACRIG01;s__	77.79	1.44
AcBaMe_N1T6_Candidatus_Peregrinibacteria_61_3	SAMN43511712	28069	1317123	d__Bacteria;p__Patescibacteria;c__Gracilibacteria;o__Peribacterales;f__Peribacteraceae;g__JACRIG01;s__	95.44	1.57
AcBaMe_N1T6_Nitrosomonas_sp._42_9	SAMN43511713	77157	2676833	d__Bacteria;p__Proteobacteria;c__Gammaproteobacteria;o__Burkholderiales;f__Nitrosomonadaceae;g__Nitrosomonas;s__Nitrosomonas sp016710135	100	2.81
AcBaMe_N1T6_Proteobacteria_53_9	SAMN43511714	211173	3776983	d__Bacteria;p__Bdellovibrionota;c__Bdellovibrionia;o__Bdellovibrionales;f__Bdellovibrionaceae;g__Ga0074137;s__	95.81	0.99
AcBaMe_N2T0_Actinobacteria_66_6	SAMN43511715	270484	2796902	d__Bacteria;p__Actinobacteriota;c__Thermoleophilia;o__Miltoncostaeales;f__;g__;s__	89.58	0.5
AcBaMe_N2T0_Chloroflexi_73_3	SAMN43511716	10728	3720560	d__Bacteria;p__Chloroflexota;c__Limnocylindria;o__Limnocylindrales;f__CSP1-4;g__CAIXZV01;s__	77.63	1.07
AcBaMe_N2T4_Actinobacteria_69_6	SAMN43511717	100977	3401683	d__Bacteria;p__Actinobacteriota;c__Actinomycetia;o__Propionibacteriales;f__Propionibacteriaceae;g__Propionicimonas;s__	94.62	0.62
AcBaMe_N2T5_Burkholderiales_59_8	SAMN43511718	45532	3964067	d__Bacteria;p__Proteobacteria;c__Gammaproteobacteria;o__Burkholderiales;f__Burkholderiaceae;g__JAABRC01;s__JAABRC01 sp011391115	80.97	2
AcBaMe_N3T0_Aeromicrobium_64_3	SAMN43511719	131666	2563556	d__Bacteria;p__Actinobacteriota;c__Actinomycetia;o__Propionibacteriales;f__Nocardioidaceae;g__Aeromicrobium;s__	84.71	0.11
AcBaMe_N3T1_Bacteroidetes_bacterium_41_4	SAMN43511720	60414	4143946	d__Bacteria;p__Bacteroidota;c__Bacteroidia;o__AKYH767-A;f__2013-40CM-41-45;g__JADKJP01;s__JADKJP01 sp016720655	94.69	0.36
AcBaMe_N3T1_Candidatus_Roizmanbacteria_41_3	SAMN43511721	75860	837078	d__Bacteria;p__Patescibacteria;c__Microgenomatia;o__UBA1406;f__GWC2-37-13;g__JACOTV01;s__JACOTV01 sp016699265	100	0
AcBaMe_N3T2_Bacteroidetes_41_3	SAMN43511722	7062	4702443	d__Bacteria;p__Bacteroidota;c__Bacteroidia;o__Chitinophagales;f__UBA2359;g__JAEUUX01;s__JAEUUX01 sp016718845	99.88	0.43
AcBaMe_N3T2_Bacteroidetes_41_6	SAMN43511723	120968	4945257	d__Bacteria;p__Bacteroidota;c__Bacteroidia;o__Chitinophagales;f__Saprospiraceae;g__JADJLQ01;s__JADJLQ01 sp016709995	100	0.01
AcBaMe_N3T3_Actinomycetia_69_3	SAMN43511724	46168	2904779	d__Bacteria;p__Actinobacteriota;c__Actinomycetia;o__Propionibacteriales;f__Propionibacteriaceae;g__Propionicimonas;s__Propionicimonas sp016717345	90.56	1.88
AcBaMe_N3T3_Bacteria_32_3	SAMN43511725	5633	876888	d__Bacteria;p__Patescibacteria;c__Dojkabacteria;o__GCA-016699595;f__;g__;s__	83.94	0.87
AcBaMe_N3T3_Candidatus_Promineofilum_breve_66_7	SAMN43511726	95384	3725126	d__Bacteria;p__Chloroflexota;c__Anaerolineae;o__Promineofilales;f__Promineofilaceae;g__Promineofilum;s__	86.16	1.79
AcBaMe_N3T4_Bacteroidetes_38_12	SAMN43511727	121924	2803790	d__Bacteria;p__Bacteroidota;c__Bacteroidia;o__Chitinophagales;f__Chitinophagaceae;g__Ferruginibacter;s__Ferruginibacter sp002381005	100	0.01
AcBaMe_N3T4_Chloroflexi_bacterium_67_3	SAMN43511728	22581	5108196	d__Bacteria;p__Chloroflexota;c__Anaerolineae;o__Anaerolineales;f__UBA6663;g__UBA6663;s__	91.73	2.05
AcBaMe_N3T5_Proteobacteria_66_6	SAMN43511729	82535	3349331	d__Bacteria;p__Proteobacteria;c__Gammaproteobacteria;o__Steroidobacterales;f__Steroidobacteraceae;g__CADEFQ01;s__	94.7	0.44
AcBaMe_N4T0_Dehalococcoidia_bacterium_62_2	SAMN43511730	18536	3750334	d__Bacteria;p__Chloroflexota;c__Dehalococcoidia;o__Tepidiformales;f__Tepidiformaceae;g__FeB-14;s__	87.91	5.98
AcBaMe_N4T1_Gemmatimonadetes_68_2	SAMN43511731	36982	4557474	d__Bacteria;p__Gemmatimonadota;c__Gemmatimonadetes;o__Gemmatimonadales;f__GWC2-71-9;g__JADJOM01;s__	97.1	2.95
AcBaMe_N4T1_Planctomycetia_62_2	SAMN43511732	18364	5004450	d__Bacteria;p__Planctomycetota;c__Planctomycetia;o__Pirellulales;f__PNKZ01;g__PNKZ01;s__	89.1	0.07
AcBaMe_N4T3_Actinobacteria_68_11	SAMN43511733	102951	4095633	d__Bacteria;p__Actinobacteriota;c__Acidimicrobiia;o__Acidimicrobiales;f__Ilumatobacteraceae;g__UBA668;s__UBA668 sp002299395	90.36	0.29
AcBaMe_N4T3_Phyllobacteriaceae_bacterium_63_1	SAMN43511734	23007	3074881	d__Bacteria;p__Proteobacteria;c__Alphaproteobacteria;o__Rhizobiales;f__Aestuariivirgaceae;g__Aestuariivirga;s__Aestuariivirga sp016710435	83.27	2.63
AcBaMe_N4T4_Actinobacteria_68_7	SAMN43511735	200835	4536286	d__Bacteria;p__Actinobacteriota;c__Acidimicrobiia;o__Acidimicrobiales;f__Microtrichaceae;g__;s__	94.16	1.01
AcBaMe_N4T4_Actinomycetia_60_4	SAMN43511736	86674	2159281	d__Bacteria;p__Actinobacteriota;c__Acidimicrobiia;o__IMCC26256;f__;g__;s__	84.95	0.03
AcBaMe_N4T4_Micrococcales_72_2	SAMN43511737	19046	3302293	d__Bacteria;p__Actinobacteriota;c__Actinomycetia;o__Actinomycetales;f__Dermatophilaceae;g__Tetrasphaera;s__	80.82	3.37
AcBaMe_N4T5_Bacteroidetes_36_8	SAMN43511738	46285	3510522	d__Bacteria;p__Bacteroidota;c__Bacteroidia;o__Chitinophagales;f__Saprospiraceae;g__OLB8;s__OLB8 sp016711705	79.31	0.39
AcBaMe_N4T5_Gordonia_68_5	SAMN43511739	1062866	3246469	d__Bacteria;p__Actinobacteriota;c__Actinomycetia;o__Mycobacteriales;f__Mycobacteriaceae;g__Gordonia;s__Gordonia sp002414845	100	0
AcBaMe_N4T6_Bacteria_29_6	SAMN43511740	1242366	2976404	d__Bacteria;p__Bacteroidota;c__Kapabacteria;o__OLB7;f__OLB7;g__GCA-016700335;s__GCA-016700335 sp016700335	100	0.18
AcBaMe_P1T0_Actinobacteria_71_6	SAMN43511741	124187	4598450	d__Bacteria;p__Actinobacteriota;c__Acidimicrobiia;o__Acidimicrobiales;f__JAEUJM01;g__JAEUJM01;s__	83.76	4.79
AcBaMe_P1T0_Burkholderiales_49_6	SAMN43511742	64498	2528105	d__Bacteria;p__Proteobacteria;c__Gammaproteobacteria;o__Burkholderiales;f__Burkholderiaceae;g__JAAFJR01;s__JAAFJR01 sp016705065	95.42	0.59
AcBaMe_P1T0_Candidatus_Microthrix_parvicella_67_75	SAMN43511743	29817	3531724	d__Bacteria;p__Actinobacteriota;c__Acidimicrobiia;o__Acidimicrobiales;f__Microtrichaceae;g__Microthrix;s__Microthrix parvicella	93.56	0.2
AcBaMe_P1T0_Chloroflexi_bacterium_56_3	SAMN43511744	10579	4677036	d__Bacteria;p__Chloroflexota;c__Anaerolineae;o__UBA4142;f__SHND01;g__SHND01;s__	83.03	1.15
AcBaMe_P1T1_Bacteria_37_7	SAMN43511745	72002	4075817	d__Bacteria;p__Bacteroidota;c__Bacteroidia;o__Chitinophagales;f__BACL12;g__UBA7236;s__UBA7236 sp016706255	96.13	0.06
AcBaMe_P1T1_Burkholderiales_68_6	SAMN43511746	13720	4828126	d__Bacteria;p__Proteobacteria;c__Gammaproteobacteria;o__Burkholderiales;f__Burkholderiaceae;g__CAIZPE01;s__CAIZPE01 sp016710525	71.84	1.59
AcBaMe_P1T1_Micrococcales_67_7	SAMN43511747	65689	2764352	d__Bacteria;p__Actinobacteriota;c__Actinomycetia;o__Actinomycetales;f__Dermatophilaceae;g__JADJVJ01;s__	86.68	0.6
AcBaMe_P1T1_Ruminococcus_42_2	SAMN43511748	4342	1489733	d__Bacteria;p__Firmicutes_A;c__Clostridia;o__Oscillospirales;f__Acutalibacteraceae;g__Ruminococcus_E;s__Ruminococcus_E bromii_B	85.74	2.47
AcBaMe_P1T1_unclassified_Nitrospira_59_80	SAMN43511749	28187	3646119	d__Bacteria;p__Nitrospirota;c__Nitrospiria;o__Nitrospirales;f__Nitrospiraceae;g__Nitrospira_A;s__Nitrospira_A sp900170025	82.74	0.69
AcBaMe_P1T2_Acidobacteria_bacterium_70_3	SAMN43511750	15506	3201786	d__Bacteria;p__Acidobacteriota;c__Thermoanaerobaculia;o__UBA5066;f__UBA5066;g__Fen-183;s__Fen-183 sp016716715	89.24	0.89
AcBaMe_P1T4_Burkholderiales_69_2	SAMN43511751	6443	4687727	d__Bacteria;p__Proteobacteria;c__Gammaproteobacteria;o__Burkholderiales;f__Burkholderiaceae;g__Lautropia;s__	71.06	2.51
AcBaMe_P1T5_Bacteroidetes_40_2	SAMN43511752	16286	4287313	d__Bacteria;p__Bacteroidota;c__Bacteroidia;o__AKYH767-A;f__OLB10;g__;s__	83.88	7.48
AcBaMe_P1T6_Bacteria_37_3	SAMN43511753	30767	1451420	d__Bacteria;p__Actinobacteriota;c__Acidimicrobiia;o__IMCC26256;f__JAGPDB01;g__JAGPDB01;s__	83.56	2.32
AcBaMe_P1T6_Gammaproteobacteria_66_10	SAMN43511754	179136	3781219	d__Bacteria;p__Proteobacteria;c__Gammaproteobacteria;o__Steroidobacterales;f__Steroidobacteraceae;g__RPQJ01;s__RPQJ01 sp016705325	88.26	0.09
AcBaMe_P2T0_Rhodoferax_59_7	SAMN43511755	24423	4437378	d__Bacteria;p__Proteobacteria;c__Gammaproteobacteria;o__Burkholderiales;f__Burkholderiaceae;g__Rhodoferax;s__Rhodoferax sp016703945	74.57	4.67
AcBaMe_P2T0_Xanthomonadales_60_6	SAMN43511756	43620	3618926	d__Bacteria;p__Proteobacteria;c__Gammaproteobacteria;o__Xanthomonadales;f__Rhodanobacteraceae;g__Dokdonella;s__	98.74	2.85
AcBaMe_P2T2_Betaproteobacteria_58_6	SAMN43511757	125930	4993079	d__Bacteria;p__Proteobacteria;c__Gammaproteobacteria;o__Burkholderiales;f__Usitatibacteraceae;g__JAEUMZ01;s__JAEUMZ01 sp016720925	99.52	0.41
AcBaMe_P2T3_Aestuariivirga_litoralis_61_4	SAMN43511758	16058	3374016	d__Bacteria;p__Proteobacteria;c__Alphaproteobacteria;o__Rhizobiales;f__Aestuariivirgaceae;g__Aestuariivirga;s__	75.32	4.88
AcBaMe_P2T3_Rhodobacterales_62_2	SAMN43511759	32117	4039041	d__Bacteria;p__Proteobacteria;c__Alphaproteobacteria;o__Rhodobacterales;f__Rhodobacteraceae;g__DSPG01;s__	100	5.9
AcBaMe_P2T4_Burkholderiales_67_4	SAMN43511760	25524	4561487	d__Bacteria;p__Proteobacteria;c__Gammaproteobacteria;o__Burkholderiales;f__Burkholderiaceae;g__Rubrivivax;s__	71.67	8.61
AcBaMe_P2T4_Rhodocyclales_58_17	SAMN43511761	72061	3396225	d__Bacteria;p__Proteobacteria;c__Gammaproteobacteria;o__Burkholderiales;f__Rhodocyclaceae;g__Azonexus;s__	78.65	2.04
AcBaMe_P2T5_Bacteroidetes_36_4	SAMN43511762	24334	4664385	d__Bacteria;p__Bacteroidota;c__Bacteroidia;o__AKYH767-A;f__OLB10;g__;s__	95.38	7.22
AcBaMe_P2T5_Chitinophagales_43_5	SAMN43511763	80692	3336446	d__Bacteria;p__Bacteroidota;c__Bacteroidia;o__Chitinophagales;f__Chitinophagaceae;g__JJ008;s__	86.51	0.39
AcBaMe_P2T5_Deltaproteobacteria_bacterium_69_7	SAMN43511764	77218	9071660	d__Bacteria;p__Myxococcota;c__Polyangia;o__Haliangiales;f__Haliangiaceae;g__JABFXX01;s__JABFXX01 sp016720595	95.28	2.56
AcBaMe_P2T6_Burkholderiales_67_8	SAMN43511765	79281	4821474	d__Bacteria;p__Proteobacteria;c__Gammaproteobacteria;o__Burkholderiales;f__Burkholderiaceae;g__LMDS01;s__	76.6	3.29
AcBaMe_P2T6_Candidatus_Microthrix_parvicella_68_19	SAMN43511766	27061	3791184	d__Bacteria;p__Actinobacteriota;c__Acidimicrobiia;o__Acidimicrobiales;f__Microtrichaceae;g__Microthrix;s__Microthrix sp002473265	77.24	2.67
AcBaMe_P2T6_Chloroflexi_65_4	SAMN43511767	26140	3236489	d__Bacteria;p__Chloroflexota;c__Dehalococcoidia;o__Tepidiformales;f__Tepidiformaceae;g__PNKC01;s__	77.13	4.11
AcBaMe_P3T0_Chloroflexi_53_4	SAMN43511768	8419	3937789	d__Bacteria;p__Chloroflexota;c__Anaerolineae;o__Caldilineales;f__Caldilineaceae;g__UBA5069;s__	72.05	1.52
AcBaMe_P3T0_Xanthomonadales_66_4	SAMN43511769	25283	4854038	d__Bacteria;p__Proteobacteria;c__Gammaproteobacteria;o__Xanthomonadales;f__SZUA-5;g__JADKFD01;s__JADKFD01 sp016717705	85.89	0
AcBaMe_P3T1_Burkholderiales_66_13	SAMN43511770	33250	4309415	d__Bacteria;p__Proteobacteria;c__Gammaproteobacteria;o__Burkholderiales;f__Burkholderiaceae;g__Rhodoferax;s__	77.91	2.17
AcBaMe_P3T1_Micrococcales_69_7	SAMN43511771	186694	3987985	d__Bacteria;p__Actinobacteriota;c__Actinomycetia;o__Actinomycetales;f__Dermatophilaceae;g__JAGOME01;s__	93.41	0.23
AcBaMe_P3T2_Candidatus_Promineofilum_breve_61_4	SAMN43511772	84408	4443599	d__Bacteria;p__Chloroflexota;c__Anaerolineae;o__Promineofilales;f__Promineofilaceae;g__Promineofilum;s__	95.15	2.06
AcBaMe_P3T4_Actinobacteria_47_5	SAMN43511773	127292	1662912	d__Bacteria;p__Actinobacteriota;c__Acidimicrobiia;o__IMCC26256;f__JAGPDB01;g__JAGPDB01;s__	97.56	0.37
AcBaMe_P3T4_Actinomycetia_69_2	SAMN43511774	59510	3114857	d__Bacteria;p__Actinobacteriota;c__Actinomycetia;o__Mycobacteriales;f__Jatrophihabitantaceae;g__;s__	86.2	0.69
AcBaMe_P3T4_Chloroflexi_54_3	SAMN43511775	9566	7056018	d__Bacteria;p__Chloroflexota;c__Anaerolineae;o__Caldilineales;f__Caldilineaceae;g__CFX5;s__	75.07	3.06
AcBaMe_P3T6_Actinomycetia_71_3	SAMN43511776	21673	4779319	d__Bacteria;p__Actinobacteriota;c__Actinomycetia;o__Actinomycetales;f__Kineosporiaceae;g__JADJPO01;s__JADJPO01 sp016713225	86.67	3.85
AcBaMe_P4T0_Candidatus_Accumulibacter_60_18	SAMN43511777	34013	2825561	d__Bacteria;p__Proteobacteria;c__Gammaproteobacteria;o__Burkholderiales;f__Rhodocyclaceae;g__CAJBIL01;s__	78.43	0.51
AcBaMe_P4T1_Nitrosomonas_sp._PY1_42_14	SAMN43511778	128169	2626573	d__Bacteria;p__Proteobacteria;c__Gammaproteobacteria;o__Burkholderiales;f__Nitrosomonadaceae;g__Nitrosomonas;s__	99.87	0
AcBaMe_P4T2_Actinomycetia_bacterium_68_5	SAMN43511779	125095	3789889	d__Bacteria;p__Actinobacteriota;c__Actinomycetia;o__Nanopelagicales;f__S36-B12;g__UBA10649;s__	94.32	2.32
AcBaMe_P4T3_Actinomycetia_70_2	SAMN43511780	56243	3501270	d__Bacteria;p__Actinobacteriota;c__Acidimicrobiia;o__IMCC26256;f__Chersky-534;g__;s__	94.29	0.1
AcBaMe_P4T4_Burkholderiales_65_2	SAMN43511781	10637	4982350	d__Bacteria;p__Proteobacteria;c__Gammaproteobacteria;o__Burkholderiales;f__Burkholderiaceae;g__;s__	70.42	1.55
AcBaMe_P4T4_Sphingobium_fluviale_62_3	SAMN43511782	76163	2584404	d__Bacteria;p__Proteobacteria;c__Alphaproteobacteria;o__Sphingomonadales;f__Sphingomonadaceae;g__Sphingobium;s__Sphingobium sp017984895	85.59	0.43
AcBaMe_P4T5_Defluviimonas_sp._68_6	SAMN43511783	288490	3483185	d__Bacteria;p__Proteobacteria;c__Alphaproteobacteria;o__Rhodobacterales;f__Rhodobacteraceae;g__Albidovulum;s__	99.62	0.18
AcBaMe_P4T5_Novosphingobium_sp._65_5	SAMN43511784	667220	2981318	d__Bacteria;p__Proteobacteria;c__Alphaproteobacteria;o__Sphingomonadales;f__Sphingomonadaceae;g__Novosphingobium;s__Novosphingobium sp013141325	99.96	0.03
AcBaMe_P4T5_Ornithinibacter_aureus_71_5	SAMN43511785	29110	2945790	d__Bacteria;p__Actinobacteriota;c__Actinomycetia;o__Actinomycetales;f__Dermatophilaceae;g__Ornithinibacter;s__Ornithinibacter sp017989115	76.63	3.5

## Sheet: ST9 MAG mean cov across samples
Table S9: MAG mean coverage across samples.
MAG	N1T0	N1T1	N1T2	N1T3	N1T4	N1T5	N1T6	N2T0	N2T1	N2T2	N2T3	N2T4	N2T5	N2T6	N3T0	N3T1	N3T2	N3T3	N3T4	N3T5	N3T6	N4T0	N4T1	N4T2	N4T3	N4T4	N4T5	N4T6	P1T0	P1T1	P1T2	P1T3	P1T4	P1T5	P1T6	P2T0	P2T1	P2T2	P2T3	P2T4	P2T5	P2T6	P3T0	P3T1	P3T2	P3T3	P3T4	P3T5	P3T6
AcBaMe_N1T0_Acidobacteria_52_9	17.1603	16.1767	14.3822	8.87123	8.74932	8.03562	7.33151	5.89726	5.96027	5.66849	6.88356	5.95479	5.72192	5.45068	3.68493	4.13014	4.20274	4.36027	3.98219	4.47123	5.75205	3.59589	3.25616	4.15068	3.13836	3.83836	5.08904	4.23699	5.87945	6.0137	5.64658	5.68219	5.89863	4.72192	4.77123	8.86986	6.72877	6.03836	6.45068	5.50548	5.25205	4.90822	6.0863	5.97945	5.51096	5.77808	5.45753	6.31096	5.05753
AcBaMe_N1T0_Acidobacteria_73_7	22.2762	20.6801	18.2065	11.4126	10.4669	10.4244	10.2472	7.89878	7.4876	6.98333	9.38455	7.76016	8.38415	8.08455	4.67988	5.00122	5.15528	5.5624	4.92724	5.41585	7.78232	4.57256	3.98374	5.17602	4.16829	5.45955	7.47378	6.18902	7.5813	8.44695	7.41585	8.47053	8.14268	7.0311	7.62724	10.5317	9.66565	8.19573	8.8122	7.89675	7.76565	6.82012	7.53354	7.44533	7.66057	8.41118	6.97378	8.48333	7.24472
AcBaMe_N1T0_Bacteria_33_7	8.50923	7.13846	5.88615	3.60308	3.75538	3.37385	2.46308	3.34923	2.16	2.14462	3.01538	2.52769	2.55231	1.87846	1.52308	1.73846	1.92615	2.04154	1.91538	1.78923	2.28308	1.99538	1.38769	1.60923	1.82308	1.80923	1.97538	1.78769	3.31385	2.70923	2.40615	2.96615	2.63077	2.16	2.14462	4.82923	3.50923	2.52615	3.04308	2.44923	2.91846	2.01231	3.38308	2.79077	2.70308	2.70462	3.08154	2.94769	2.29538
AcBaMe_N1T0_Bacteria_39_8	10.9649	8.88772	7.95088	4.3386	4.34035	4.29825	2.90351	4.0614	3.34386	2.95789	3.80702	2.84211	3.14912	3.02807	2.7	2.40526	2.21579	1.97018	2.25614	2.11404	2.73684	2.28772	1.84561	2.23684	1.84035	2.19649	2.94737	2.18947	3.49649	3.61404	3.28596	3.12281	3.0193	2.68772	2.48246	6.53158	3.87895	3.6193	4.23684	3.11228	2.54035	3.19474	4.21754	3.42807	3.14561	3.1807	3.14035	3.59298	2.91404
AcBaMe_N1T0_Bacteria_41_7	8.66364	6.91364	5.72727	3.57955	3.72955	3.04091	2.77727	2.75	2.50455	2.36591	2.85682	2.28636	2.69773	1.93409	2.27273	1.78636	1.78636	1.64545	1.76591	1.76591	2.59091	2.36818	1.475	1.9	1.53864	1.65227	1.65909	1.87273	2.84091	2.94545	2.38864	2.11591	2.68864	2.23182	2.36591	3.79773	2.49091	2.71364	2.47955	2.30227	2.14773	1.92045	3.37045	2.73636	2.62955	3.125	3.16818	2.80682	2.34091
AcBaMe_N1T0_Bacteria_65_5	8.89412	7.01337	5.94305	3.91684	3.40588	3.3238	3.03422	2.82139	2.51818	2.35561	2.85241	2.80775	2.50455	2.48209	1.7516	1.85134	1.79278	1.71604	1.66872	1.98583	2.33957	1.86096	1.3984	1.86578	1.36818	1.84893	2.39385	1.90722	2.81203	2.70134	2.65107	2.67807	2.57727	2.39439	2.39813	3.63289	3.27513	2.72166	2.88877	2.59786	2.36417	2.32674	2.80668	2.5115	2.46845	2.66872	2.36257	2.71257	2.56791
AcBaMe_N1T0_Betaproteobacteria_65_12	76.1516	79.3	78.3242	47.7339	50.7823	57.7274	50.6903	25.5952	27.5774	27.2	36.5532	32.5677	33.5871	31.4532	17.0306	20.0129	22.9516	24.5	21.1161	27.179	36.3065	16.4242	14.7306	21.7742	17.1565	23.7919	34.9661	26.75	27.3242	30.8661	32.5323	34.6016	35.4903	33.1597	34.1355	37.721	34.529	32.529	35.0935	33.9339	35.6274	31.7371	27.8403	29.4726	32.9597	35.3032	32.4339	40.5726	36.4323
AcBaMe_N1T0_Betaproteobacteria_70_12	55.5003	54.0548	48.164	30.8048	30.3242	34.4535	31.4739	19.1102	18.879	18.0089	22.8704	20.2041	21.6803	20.3583	11.9911	12.8726	14.1306	14.6682	13.8764	17.6882	22.8287	12.1924	10.0006	13.5153	10.2347	14.1315	20.9806	17.4656	20.2462	20.4914	20.4592	21.0799	21.8245	20.7045	20.8236	25.2551	23.0602	20.5328	22.4968	20.8382	20.4752	19.2939	18.778	18.3567	18.8016	21.401	20.0054	24.0242	20.9108
AcBaMe_N1T0_Bifidobacterium_60_8	16.1948	13.5381	12.2594	7.44129	6.89548	7.47677	6.16258	5.36323	4.82194	4.52774	5.80258	5.07226	4.58581	4.33484	3.37613	3.36581	3.49742	3.63742	3.26774	4	4.79484	3.43032	2.73226	3.49419	3.00065	3.2271	4.29097	3.09806	5.61935	5.13484	4.88194	5.19355	5.48129	4.36065	4.57097	7.54323	5.89419	4.79935	5.42258	4.84323	4.84839	4.1271	5.41484	5.02516	5.03419	5.04194	4.87226	5.78323	4.63097
AcBaMe_N1T0_Chloroflexi_51_4	5.51528	5.66179	4.7588	3.06478	2.74917	2.57276	2.34003	1.95482	2.09917	1.68339	2.43123	1.74252	1.76495	1.799	1.2402	1.36944	1.28488	1.46561	1.35183	1.21412	1.82143	1.28854	1.11512	1.51794	1.18372	1.53621	1.69203	1.56478	1.90365	2.01013	1.80083	1.94684	1.76595	1.63123	1.60847	1.81163	1.89784	1.92691	1.80033	1.73804	1.67608	1.60748	2.28405	1.96213	1.9103	2.03937	2.07558	1.68372	1.63571
AcBaMe_N1T0_Chloroflexi_61_7	14.1951	13.1765	11.1622	6.69491	6.30582	5.83873	5.97218	4.8	4.40364	4.26273	5.63255	4.43182	4.24709	4.076	2.92473	2.91127	2.94964	3.25909	2.718	3.10945	3.91291	2.88818	2.38927	3.1	2.70218	3.13327	4.28982	3.61436	4.62418	4.66218	4.19455	4.51073	4.44582	3.78655	4.40309	5.06236	4.99727	4.72382	4.62691	4.26527	4.44582	4.05855	4.65836	4.53436	4.55364	4.51273	4.30236	3.91309	4.16873
AcBaMe_N1T0_Dechloromonas_63_17	46.5985	92.222	62.4289	37.3686	97.7856	194.288	161.667	19.2747	32.8701	14.5927	25.1099	53.2203	76.1706	74.141	14.5835	22.798	17.0714	15.4367	30.8992	81.4646	100.874	14.3987	21.7468	15.2499	11.0372	41.1737	89.8296	69.0392	27.2094	35.0433	26.162	22.5367	38.4228	57.9509	54.9167	27.7486	46.1	23.7752	19.8985	44.8496	56.0939	48.4559	22.5982	33.7053	25.3119	28.3441	39.9149	69.8765	79.1795
AcBaMe_N1T0_Ferruginibacter_sp._38_8	48.4	49.3384	44.1737	26.8579	25.5402	24.6706	24.5963	17.9195	18.091	16.4628	22.1941	18.8811	21.339	18.0303	10.422	11.7217	12.3235	13.1601	11.6019	12.3635	17.7037	10.1721	9.1322	13.3551	11.335	13.0693	16.3043	12.7489	17.4635	20.8477	17.7161	18.4316	16.7263	14.2433	16.9978	28.231	22.6659	20.0659	20.7344	16.7622	17.0139	14.9139	18.6892	20.0489	18.8768	21.0108	19.3811	20.6842	17.0845
AcBaMe_N1T0_Proteobacteria_62_4	7.32809	6.82612	6.22163	3.60365	3.50506	3.80618	3.26264	2.5618	2.35197	2.23287	2.99438	2.66067	2.52247	2.40225	1.52388	1.74017	1.78933	1.86096	1.81376	1.95	2.45028	1.55758	1.26517	1.76882	1.42921	1.78315	2.49101	1.90815	2.45955	2.73567	2.55618	2.83146	2.76292	2.5264	2.59438	3.32697	2.84157	2.46264	2.69607	2.29045	2.48876	2.14719	2.65646	2.50618	2.54944	2.57809	2.49213	3.1736	2.53258
AcBaMe_N1T0_Sphingobium_58_5	11.7855	11.28	10.3	6.31448	5.92552	5.63793	5.1	3.98345	3.89862	3.53793	4.70069	3.97931	3.93655	3.65517	2.82552	2.79793	2.90621	3.1331	2.57172	3.19931	3.98759	2.64207	2.14345	2.59724	2.11103	2.85379	3.61931	2.80345	4.17172	4.13931	4.01586	4.18345	3.86897	3.6531	3.57241	6.10207	4.75931	4.23793	4.34276	3.44483	3.53586	3.62552	3.72414	4.03793	3.92483	4.55241	3.87793	4.46483	4.03103
AcBaMe_N1T0_Verrucomicrobiales_57_5	7.07423	7.34687	6.65656	3.93485	3.93448	3.84748	3.79436	2.64037	2.64012	2.49485	3.22503	2.80687	2.8238	2.53374	1.72368	1.73055	2.01276	1.99423	1.74025	1.98528	2.56699	1.65939	1.41853	2.02822	1.54638	1.81656	2.47669	2.25718	2.74883	2.8784	2.74307	2.80086	2.72589	2.42613	2.82037	3.75215	3.30442	2.89644	3.17436	2.6	2.55939	2.36135	2.78196	2.79914	2.65975	2.8211	2.62798	3.02429	2.41178
AcBaMe_N1T2_Acidimicrobiaceae_bacterium_60_4	12.4917	10.4324	8.37828	5.58069	5.0669	4.45759	3.89069	4.00483	3.71862	3.30655	4.19379	3.35552	2.89724	2.71172	2.34897	2.49793	2.4669	2.36448	2.22483	2.2269	2.93276	2.42276	1.91	2.64862	2.03345	2.38586	2.94345	2.37552	3.90241	3.53034	3.28345	3.4131	3.50724	3.05655	2.75034	4.23241	3.65552	3.49966	3.69379	3.32483	3.09379	2.81034	3.99069	3.51034	3.36103	3.26724	3.22172	2.92724	2.83172
AcBaMe_N1T2_Acidimicrobiia_67_5	28.9287	25.3926	20.4028	12.981	11.8329	10.8449	10.0606	9.38981	8.75093	7.88657	10.5069	8.18796	7.88843	7.63889	5.85787	5.97778	5.66991	6.22176	5.5662	5.90741	7.3088	5.82315	4.41435	5.89074	4.52037	5.55602	7.52222	6.0537	9.04259	8.71667	8.42176	8.83056	8.78241	7.45417	7.6963	10.012	9.40972	8.61713	9.02222	7.85093	7.49907	7.34352	8.79769	8.24306	7.84352	8.14769	7.53102	7.37269	6.86296
AcBaMe_N1T2_Bacteroidetes2_33_7	9.67524	10.6264	10.4868	6.20096	5.91383	5.94855	5.28328	3.54469	3.68585	3.67524	4.85241	4.58907	4.37074	4.13119	2.40386	2.9299	3.16302	3.04566	2.71576	3.16077	4.4746	2.15659	2.06077	3.27395	2.88006	2.98842	3.58392	3.02444	3.5881	4.35016	3.75241	4.44148	4.15113	3.71929	4.01865	6.07717	5.05916	4.33891	4.9283	4.13666	4.41608	3.72797	4.12572	4.48103	4.10386	4.69775	4.49743	4.75788	3.83569
AcBaMe_N1T2_Bacteroidetes3_37_5	10.746	10.6167	10.2784	6.44228	5.66265	5.62593	5.25833	4.13056	4.07654	3.64383	4.65617	4.01728	4.34444	3.62932	2.62809	2.58086	2.97593	3.30309	2.77006	2.99877	3.70586	2.42654	2.33951	3.19198	2.68117	2.9821	3.80123	2.84846	3.71512	4.19877	3.82099	3.89074	3.65679	3.1287	3.28086	5.57963	4.60988	4.0534	4.31265	3.62778	3.77099	3.41512	4.10123	4.04228	3.94043	3.9787	4.38395	4.31975	3.45278
AcBaMe_N1T2_Bacteroidetes_33_7	10.3297	11.4932	10.848	6.29247	6.23728	5.48315	5.09427	3.69176	4.34624	3.68853	5.12366	4.38961	4.60717	4.16667	2.44516	2.83513	3.05806	3.18674	2.80323	2.71111	4.10466	2.43369	2.42258	3.26918	2.70896	2.94122	3.82832	2.781	4.58351	4.71075	4.31111	4.58889	4.54158	3.73262	3.82688	5.70896	5.35771	4.84265	5.08925	4.26129	4.47742	3.71577	4.51039	4.84229	4.57921	5.14014	5.06738	5.02258	3.99104
AcBaMe_N1T2_Bacteroidetes_37_10	17.1395	25.1699	23.628	13.1882	11.0819	10.3969	8.49319	7.02199	9.01047	7.70314	9.95052	8.89738	7.97408	6.70654	4.26832	5.66571	6.51937	5.80733	5.18403	4.88796	6.32827	4.7678	4.84005	6.77513	5.53953	6.01675	6.78796	4.86414	7.88639	10.2335	8.4233	9.17042	8.37094	6.62932	7.23508	9.91047	10.7979	9.10079	10.4785	8.55995	8.67094	6.94843	8.80366	9.76047	8.4356	8.92644	8.18874	9.05419	7.03351
AcBaMe_N1T2_Bacteroidetes_37_5	11.0297	9.75594	8.39381	5.16931	5.2495	5.32351	4.99876	3.68886	3.83267	3.17896	4.31361	4.13688	4.10767	4.025	2.3646	2.49035	2.54678	2.63218	2.41683	2.70272	4.07079	2.3755	1.98861	2.77995	2.26559	2.67228	3.66411	3.05619	4.0396	4.36559	3.60074	3.63787	3.3505	3.31312	3.55396	6.22228	4.78292	3.84777	4.07673	3.74158	3.81485	3.53094	4.38292	4.05594	3.9099	4.14653	3.7354	4.36287	3.79554
AcBaMe_N1T2_Trichococcus_47_6	12.927	9.28966	8.2592	5.57241	4.37299	3.99943	3.36264	4.26092	3.38793	2.88103	3.99195	3.09483	2.81322	2.44023	2.79425	2.39828	2.46782	2.83103	2.06264	2.37414	2.48391	2.72644	1.90115	2.5431	2.04885	2.17816	2.56322	2.21609	4.51494	3.71034	3.14885	3.70977	3.2454	3.01667	2.6977	5.77241	3.64598	3.42299	3.33391	3.08678	3.08506	2.75575	5.23448	3.91034	3.42414	3.34828	3.37989	3.44713	2.88908
AcBaMe_N1T2_Xanthomonadales_64_13	32.1194	31.7291	26.7903	18.1769	16.7955	17.4828	16.8806	11.256	10.6582	9.82612	11.7239	10.1493	11.4507	10.1552	6.65075	7.61642	7.84179	8.06716	7.73806	9.32239	13.1306	6.55075	5.81866	7.66866	5.74851	7.50746	10.5358	9.51716	11.3142	11.1261	10.7448	10.909	10.4634	9.9291	10.8493	14.6052	12.0358	10.2649	11.559	10.0299	10.2149	10.4985	10.6784	10.3672	10.1799	11.2664	9.6791	11.6963	10.6858
AcBaMe_N1T3_Acidobacteria_52_3	13.7514	12.445	10.9811	6.53536	6.17321	5.96786	5.27714	4.81714	4.32857	4.09679	4.80643	4.57393	4.44214	3.98643	2.42	2.95321	2.98071	3.12893	2.92393	3.08107	4.3075	2.69714	2.26607	3.17536	2.57929	3.03536	3.91	3.315	4.545	4.46643	4.21321	4.28	4.04464	3.5	3.91286	6.06143	5.05929	4.42857	4.94429	4.12857	3.99214	3.88429	4.88036	4.52357	4.26536	4.26607	4.41321	4.23857	4.19357
AcBaMe_N1T3_Acinetobacter_42_13	3.41394	21.8521	32.523	27.3824	18.7848	11.86	5.17758	1.62909	1.28364	2.05939	1.64424	1.58788	0.893939	0.703636	0.879394	1.71515	3.80545	4.06545	3.01152	1.63212	1.56242	0.931515	1.08061	2.23333	1.42848	1.86848	1.67333	0.655152	1.60303	1.64848	3.00848	2.9897	2.50303	2.0703	1.89939	2.08121	1.29152	1.80667	2.24303	1.71879	1.90061	1.5897	1.70727	3.04364	4.60242	6.97515	4.77576	4.85273	4.19939
AcBaMe_N1T3_Actinomycetia_bacterium_69_9	44.9955	41.3328	33.8925	21.8239	19.2403	19.8687	17.5597	15.0418	13.5209	13.1358	15.7627	13.4582	12.2045	12.8925	8.88209	9.46119	10.2687	9.77313	9.13582	10.2731	11.8985	9.26567	7.96567	9.50746	7.26567	8.36418	12.7537	10.3985	15.3627	15.0358	13.5567	14.6866	13.4627	12.1955	12.3791	16.4119	14.3104	13.7224	14.2821	13.3164	11.5881	11.606	14.2746	13.5224	13.5836	12.4776	11.794	11.309	11.006
AcBaMe_N1T3_Bacteroidetes_33_5	9.47943	16.8482	16.3177	8.65461	8.31986	6.99504	6.22411	4.19716	6.34397	5.25248	6.50426	6.23404	5.66312	4.71277	2.44113	3.77872	4.67021	4.07234	3.50213	3.53121	4.6234	3.11773	3.38582	4.62979	3.58723	3.84184	4.77447	3.12199	4.99078	6.75035	5.50567	6.10567	5.60284	4.85674	4.87447	6.6922	7.14468	6.2539	6.58936	5.89716	5.79291	4.90638	5.08582	6.4156	6.0773	6.23121	6.36525	6.26879	4.88014
AcBaMe_N1T3_Bacteroidetes_40_5	15.0299	14.072	12.1112	7.47757	6.51215	6.34393	5.03084	5.38224	4.6757	4.42243	5.78692	4.69626	4.4729	4.09346	3.21589	3.29907	3.75701	3.28411	3.50935	3.45981	4.70748	3.26262	2.7757	3.71308	2.94206	3.26542	3.76636	3.12804	5.51121	4.86542	5.11682	4.81869	4.69813	4.18224	4.2271	7.8972	5.25421	5.25421	5.12336	4.60187	4.44112	4.25607	5.82897	5.44673	4.90093	4.76449	5.0486	5.18972	4.20748
AcBaMe_N1T3_Betaproteobacteria_55_4	7.71591	11.6045	9.36023	5.85568	6.31648	6.9767	5.63068	2.62898	3.0358	3.3517	4.11761	3.70227	3.9875	3.36477	1.7267	2.34091	2.77841	2.98807	2.69261	3.60284	4.00568	1.82614	1.9358	2.79602	2.28466	2.99773	3.79091	2.77955	2.98352	3.56477	3.81307	3.63182	4.2392	3.71136	4.09489	3.51761	3.6625	3.26989	3.73693	3.56818	3.94432	3.47386	3.24489	3.42727	3.92727	3.96307	4.11591	4.84716	3.81761
AcBaMe_N1T3_Oligoflexia_34_4	6.4043	9.68172	9.5957	5.37849	5.79785	5.96237	4.67097	2.50645	3.3957	3.20215	4.6871	3.85054	4.09355	3.88495	1.60323	2.52688	2.84194	2.94731	2.46452	2.8828	3.74946	1.64516	1.93118	2.93763	2.26237	2.46667	4.2129	2.87849	2.88387	3.45591	3.64624	3.86667	3.54194	3.65591	3.86667	4.30108	3.67742	3.8086	3.34086	3.45269	4.36667	3.70323	3.44409	3.95161	3.84409	4.36129	3.67849	4.14624	3.94839
AcBaMe_N1T3_Rhodocyclales_58_10	17.5766	42.9221	27.763	16.0979	53.2766	95.883	71.1604	7.61489	15.0026	5.53064	12.0843	27.5064	35.4498	33.7213	5.58723	10.0604	7.27362	6.81872	18.1481	38.3221	50.5026	6.30979	10.8923	6.39234	5.36851	23.6221	44.7545	34.9153	11.2672	16.6779	10.9472	9.5	20.5519	32.1064	27.0609	11.6851	21.6153	9.76681	7.68553	23.4791	28.9319	25.5434	9.83106	15.5843	11.3489	13.0753	22.8294	39.1021	41.234
AcBaMe_N1T3_Verrucomicrobia_bacterium_66_8	16.6574	22.4296	22.5111	12.9574	14.4537	14.8389	15.4556	6.79815	8.7537	7.71667	11.1648	9.97778	9.96296	10.8778	4.16296	5.7463	6.64444	7.46481	6.14815	7.12222	10.6833	4.30556	4.4963	6.58333	5.19074	6.85556	11.4	7.95185	7.76111	8.82037	9.96296	10.6352	11.7333	10.8926	12.1296	8.88889	10.35	10.1833	9.78333	11.2444	12.8648	11.2204	6.87222	8.29074	10.4593	12.3556	10.6148	11.4593	11.8574
AcBaMe_N1T3_Xanthomonadales_65_6	27.2897	28.0125	25.388	16.4152	15.6962	19.006	17.0489	9.38913	9.72065	8.92554	10.6717	10.2957	11.2478	10.4114	6.0125	6.6038	7.45326	7.34022	7.2087	9.24457	11.7679	5.65217	5.34185	6.9587	5.27826	7.69728	10.4837	9.54402	9.90326	10.7658	10.2799	10.7554	11.5283	10.4484	10.9489	13.0712	11.5163	10.0386	10.9277	9.64946	10.8647	9.20924	9.35707	9.60707	9.66087	10.1984	9.67772	12.2266	10.756
AcBaMe_N1T4_Bacteroidetes_43_7	27.126	23.6268	20.9011	13.2966	11.238	11.7578	10.5779	10.0813	8.76508	7.93855	9.32235	8.58771	9.06369	8.46564	5.91089	6.00419	6.21872	5.95391	5.57011	6.1338	9.11816	6.05196	4.56453	6.27207	4.8919	5.90531	7.64665	6.55642	9.81592	9.37737	8.36089	8.38324	8.45698	7.35307	7.50698	14.1992	9.72654	8.46592	9.49274	8.12961	7.8757	7.11732	10.7212	9.19832	7.99441	8.74804	8.62402	8.94581	7.29637
AcBaMe_N1T4_Rhodobacterales_65_13	64.3076	69.0638	61.159	41.3467	39.9219	38.3995	31.371	21.6648	20.6038	20.9557	25.0167	21.9233	20.9462	18.4505	13.8033	15.9005	17.3643	18.5752	17.9643	19.3143	22.1729	13.6119	11.9852	15.7805	12.4176	15.7214	20.4552	16.1586	21.8024	23.0414	23.6505	24.1543	23.1514	19.2276	19.249	29.1448	24.0195	22.4	23.6843	20.7614	19.1662	18.0576	21.7452	22.8952	22.2271	24.2081	22.5624	23.2262	20.0814
AcBaMe_N1T5_Betaproteobacteria_54_11	9.51545	17.7918	19.8309	11.4155	14.4482	16.05	13.1509	3.35636	5.38727	6.50182	9.16	7.77909	7.09818	6.78182	2.34364	4.01364	5.65727	5.79	5.43091	7.26455	8.73727	3.16273	3.95545	5.71091	4.13273	6.63364	9.60182	6.95182	5.15455	5.81455	7.66182	7.59818	8.39455	8.18818	8.05727	4.70273	6.36	7.56273	6.95	7.91273	8.35545	9.08455	5.13182	6.19364	9.04545	8.36455	8.12545	8.92091	8.77636
AcBaMe_N1T5_Gammaproteobacteria_62_7	28.8714	27.5254	24.5415	15.6222	13.869	14.6423	12.6835	10.154	9.67621	8.98468	11.4621	10.1657	9.70323	9.07984	6.57903	6.6746	6.72823	7.5496	6.55363	7.16734	9.6246	6.36774	5.34919	6.97218	5.37016	6.74758	9.14355	7.32419	10.3944	10.6202	9.79355	10.4544	10.1907	9.11855	9.69315	13.1911	10.8669	9.89315	10.531	9.52137	9.90806	8.74597	10.4411	9.92621	9.99153	10.3105	9.17258	11.0085	9.25847
AcBaMe_N1T6_Bacteria_59_4	4.67008	7.09921	6.93701	4.88346	4.79685	5.02835	5.15984	1.70787	2.01024	2.23071	3.25433	2.63071	2.64173	2.82126	1.26299	2.11102	1.92283	2.05984	1.73701	2.73701	3.3622	1.61024	1.49213	2.1063	1.69921	2.28031	3.30079	2.5378	2.15984	2.28976	2.71024	2.66535	3.05433	3.0315	3.43701	2.27638	2.33937	3.0748	2.82598	2.88898	3.20472	3.06929	2.34488	2.81654	3.39055	3.48031	3.50157	3.02835	3.23228
AcBaMe_N1T6_Bacteroidetes_bacterium_39_5	3.94825	4.88741	5.86573	3.47063	3.82657	5.25455	7.07762	1.68951	1.8007	1.97832	2.91329	2.98182	3.56014	5.20629	0.976224	1.23147	1.77692	1.69231	1.56294	2.01818	4.69091	1.0014	1.08531	1.84545	1.56294	2.24056	3.53287	4.27552	1.89161	1.95315	2.66014	2.62448	2.50979	2.67203	3.29021	2.26224	2.58042	2.95315	2.65664	3.11818	3.2951	2.83427	1.90699	2.16224	2.7042	3.2972	2.36713	2.90559	3.29161
AcBaMe_N1T6_Bdellovibrionales_40_4	2.7345	4.4385	4.21475	2.79725	3.375	5.64075	7.76725	0.989	1.46575	1.50875	2.3225	2.205	3.084	3.84575	0.77925	1.071	1.324	1.527	1.43975	2.42975	5.0415	0.7145	0.91025	1.303	0.991	1.50775	2.9965	3.34525	1.39275	1.802	2.09675	2.108	2.56425	2.82225	3.79425	1.865	1.88425	2.19275	2.00275	2.36175	2.56425	2.69375	1.25525	1.48025	2.439	2.63725	2.5125	3.587	5.60375
AcBaMe_N1T6_Burkholderiales_64_6	34.0886	38.1875	37.4872	22.7381	25.6753	29.4006	24.8058	11.8167	13.1972	12.0997	15.8303	14.7633	15.2897	13.8131	7.72278	8.80972	10.1472	11.3869	10.6869	13.7897	16.8275	7.98944	7.51694	9.94833	7.80917	11.0708	15.2703	12.0994	12.6539	14.0419	15.3169	15.7489	16.3744	15.5539	15.4789	15.3925	14.85	14.4939	15.1664	15.01	15.1725	13.8833	12.3436	13.2517	14.565	16.3742	15.9664	19.7211	16.6703
AcBaMe_N1T6_Candidatus_Peregrinibacteria_57_3	5.12111	7.27839	6.43467	4.59799	5.06131	5.6598	5.87286	1.97638	2.53166	2.30653	3.88291	3.03166	3.52161	4.44573	1.39146	1.48844	2.15025	2.0603	1.98442	2.75025	3.70553	1.47286	1.27387	2.23869	1.70854	2.46533	3.74925	3.03618	2.38894	2.29095	3.1593	3.34874	2.95327	3.25528	3.91759	2.26583	2.44573	2.71809	2.92462	2.75126	3.57236	3.35528	2.00201	2.85126	2.79347	3.14874	2.70251	3.98945	3.31407
AcBaMe_N1T6_Candidatus_Peregrinibacteria_61_3	7.02023	10.1809	9.60751	6.83179	7.02775	7.72486	8.30289	3.46012	3.54855	3.35145	5.24971	4.93988	4.48266	4.81792	2.27977	2.73121	3.10925	3.05145	2.84855	3.06127	4.82486	2.25838	2.16821	3.37399	2.58671	3.4474	3.94624	3.53699	3.97399	3.78324	4.4	4.97514	5.19249	3.90231	4.75491	3.77919	3.82197	4.40578	4.80289	5.08902	4.14682	4.1104	3.83873	3.82312	4.82948	3.88786	4.10751	4.67283	4.81387
AcBaMe_N1T6_Nitrosomonas_sp._42_9	27.0946	28.2625	26.8679	16.9482	15.8393	15.2036	13.4839	9.27321	9.28036	8.67679	11.1179	9.59821	9.94107	8.81071	5.95	6.53036	8.16607	6.7	7.81964	7.79286	10.9571	6.30179	5.7375	7.08214	5.63571	7.1625	9.09464	7.74464	10.0143	10.3125	11.125	11.1357	10.3875	9.25536	7.83929	13.5786	10.0179	8.79821	10.4179	10.2196	8.80179	8.96607	10.8321	10.5625	9.50893	11.7429	10.9357	13.4875	9.63571
AcBaMe_N1T6_Proteobacteria_53_9	2.0775	2.78	2.565	1.67	2.11	4.3	9.3875	0.7675	0.8	0.9825	1.5475	1.23	2.5825	4.4	0.435	0.6425	0.7525	0.9825	1.105	1.9075	5.7325	0.615	0.56	0.86	0.8475	1.0325	2.795	4.3725	0.7225	1.0825	1.2	1.62	1.585	2.61	3.9775	1.055	1.1975	1.1775	1.175	1.6225	2.4625	2.7175	1.0475	1.3525	1.435	1.34	1.5175	2.87	5.05
AcBaMe_N2T0_Actinobacteria_66_6	26.0231	24.2256	21.0282	14.0692	13.1795	13.3051	12.3923	8.92564	8.13077	7.94615	10.4436	8.28974	9.04615	8.79231	5.7	5.78205	6.06923	6.91026	5.94872	6.03846	8.7	5.63846	4.3359	6.6359	4.86923	5.6641	8.25641	6.68718	9.1641	9.65897	8.7	9.52821	8.81795	8.04615	9.83333	12.0179	9.73077	8.4	9.60513	7.88462	8.22564	7.75128	8.71795	8.9	8.70256	9.32821	9.51538	9.01026	8.56667
AcBaMe_N2T0_Chloroflexi_73_3	21.2681	19.2152	16.591	10.355	9.5455	9.24273	8.57136	7.19769	6.83487	6.58776	8.55704	6.98176	6.48499	6.22079	4.59908	4.67875	4.76074	5.15543	4.45543	5.07691	6.51547	4.42748	3.64503	4.52263	3.61617	4.35196	6.37483	5.3157	7.35104	7.50647	6.77737	7.1545	7.40439	6.08268	6.10531	8.80231	7.90624	7.3037	7.85843	6.78984	6.34157	6.12102	7.08245	6.64988	6.3552	6.7291	6.17436	6.67275	5.83926
AcBaMe_N2T4_Actinobacteria_69_6	52.5344	48.2906	41.0469	25.8328	24.0172	25.4125	21.3562	17.625	16.3062	15.4062	19.0969	15.5016	16.3125	15.3422	11.0828	11.8844	11.2047	12.0625	10.7812	12.6469	14.7781	11.3641	9.13906	10.3531	8.55937	10.4281	14.9609	11.7891	17.2063	18.0766	16.3922	17.8188	16.5078	14.5797	14.9313	22.4984	19.2516	17.3344	18.8656	16.5078	14.7766	14.1391	17.2391	16.4844	14.8578	16.7922	15.4516	16.3484	15.1703
AcBaMe_N2T5_Burkholderiales_59_8	39.3705	52.9867	53.7295	33.1675	39.4211	43.891	36.7855	13.0301	15.5434	15.8289	21.4114	19.6687	20.5349	18.6205	8.43313	12.2681	13.5	14.8006	14.7139	18.6127	23.2133	8.73072	9.77289	12.9554	10.4693	14.2807	22.009	16.8536	15.056	17.7175	21.0265	22.7946	24.3127	22.1795	21.7807	17.4566	17.7994	20.4307	22.0813	20.4669	20.9265	19.209	14.5801	18.6355	23.4349	24.0337	25.5301	28.0536	23.9681
AcBaMe_N3T0_Aeromicrobium_64_3	21.7652	18.9783	16.2	10.4043	9.48261	8.57391	7.9087	7.47391	6.70435	5.94348	6.68261	6.13913	6.14783	5.59565	4.8	4.67391	4.91739	4.88261	4.34783	4.76957	6.2087	4.9913	3.74348	4.50435	3.86087	4.23043	5.5	4.88261	7.73478	6.77391	6.18696	6.94348	6.26522	5.56087	5.07826	9.7087	6.83478	6.4087	6.97391	5.63043	5.44783	5.28696	7.34783	6.15652	6.36522	5.61304	5.44783	6.61739	5.68261
AcBaMe_N3T1_Bacteroidetes_bacterium_41_4	24.6041	28.6057	24.7463	16.022	15.7276	16.2049	15.978	9.19675	9.89837	8.46667	12.7707	10.7911	12.2634	12.0423	5.73252	6.32846	6.33984	7.8813	6.36179	7.29593	11.9577	6.16829	5.74472	7.87317	6.68943	7.92114	10.3244	8.7439	10.5203	10.6642	9.37236	10.2878	10.4325	10.1756	11.4195	13.0813	12.7081	10.7024	11.9187	10.8065	11.0512	10.3813	11.365	10.8081	10.948	11.7301	10.5748	12.6715	11.7488
AcBaMe_N3T1_Candidatus_Roizmanbacteria_41_3	13.6375	11.0042	9.225	5.65	5.31667	5.025	5.39583	4.12083	3.89583	3.75417	4.175	3.90417	3.9625	3.73333	3.14167	2.46667	2.91667	3.0875	2.75	3.05	4.49167	3.12083	2.46667	2.84583	2.15417	2.39583	3.2375	2.59167	4.825	4.42917	3.90417	3.97083	3.725	3.67083	3.9	6.8875	4.73333	4.80417	4.19583	3.6875	3.69583	4.3125	5.72083	4.47083	3.58333	4.09167	4.475	4.45417	3.6875
AcBaMe_N3T2_Bacteroidetes_41_3	12.1964	11.7017	10.4315	6.39034	5.90021	5.49936	4.30786	4.48769	4.13854	4.11391	5.10446	4.35584	3.69045	3.77951	2.84745	2.95594	2.88684	3.16497	2.87919	2.73896	3.23885	3.18715	2.45011	3.45966	2.76316	3.19628	3.8689	3.01083	4.50403	3.88503	4.31285	3.90393	3.85265	3.23546	3.31093	4.21964	4.26274	4.62622	4.06157	4.24766	3.97091	3.83004	5.23047	4.49809	4.28004	4.14045	4.8207	3.13907	3.25924
AcBaMe_N3T2_Bacteroidetes_41_6	29.3195	24.489	23.5341	15.5976	12.5646	12.7585	11.5354	9.80976	9.80976	8.8622	10.6707	9.87439	9.41463	8.81463	6.17073	6.58659	6.81341	7.15976	6.75	7.84512	10.3939	6.2061	5.95	7.34024	5.81951	6.23659	8.00122	7.31951	10.1183	9.6122	9.74878	9.75854	9.73049	8.53415	7.84878	14.9402	9.54878	9.48537	11.4512	10.0317	9.97561	8.54268	11.6146	10.711	8.97317	9.19634	9.67073	10.7439	8.21951
AcBaMe_N3T3_Actinomycetia_69_3	30.8893	28.3	24.127	15.6098	14.0951	13.7107	11.7795	9.68525	9.02787	8.85492	10.7574	8.67623	9.33115	7.98197	6.41393	7.01311	6.33197	6.62131	6.43689	7.34754	8.43607	6.19262	4.73607	6.15328	5.08852	6.12951	7.73934	6.39672	10.1328	10.3279	9.41311	9.79508	9.83115	7.95492	7.8623	12.7836	10.4877	9.31967	9.97951	8.62049	8.01393	7.53033	9.34754	8.97623	8.95164	9.61393	7.9418	9.44016	7.24918
AcBaMe_N3T3_Bacteria_32_3	14.4441	14.1555	11.9643	7.16387	7.12857	6.49454	6.71891	5.1584	5.06134	4.99706	5.94874	4.70756	5.41975	5.51513	3.67983	3.73403	3.66891	3.60462	3.60168	4.38487	6.36849	3.22395	2.88782	4.36807	3.32017	3.93739	4.79622	4.24916	6.07059	5.88025	5.05966	5.40798	5.3042	4.6979	5.4521	7.83739	5.96807	5.83277	6.02773	5.08403	4.89706	5.27605	6.81723	5.51218	5.53151	6.01387	6.03025	6.28193	5.41975
AcBaMe_N3T3_Candidatus_Promineofilum_breve_66_7	40.3542	34.9694	29.4083	18.9347	17.5861	17.2639	16.2222	13.6528	11.7306	11.5278	14.2819	11.6583	12.0569	12.1444	9.05833	8.60694	8.86667	9.71806	8.25833	8.96111	11.8875	8.77083	6.94583	8.71111	6.84306	8.13889	11.6819	9.65139	13.8694	13.35	11.7472	13.0764	12.6014	10.4319	11.3986	15.3806	13.2208	12.8514	12.4111	11.5597	10.7458	10.6333	13.8972	12.1986	11.7583	12.5014	10.7042	11.1514	10.5097
AcBaMe_N3T4_Bacteroidetes_38_12	79.59	76.855	66.8717	40.785	40.1183	38.8167	36.9733	27.2233	26.835	24.365	31.2033	26.55	29.2267	27.625	17.5	18.48	18.4933	19.6933	17.6917	20.5233	29.8983	16.725	14.4967	20.07	15.94	18.2367	24.615	19.9883	28.6683	29.52	27.2283	28.5517	26.3633	23.8867	26.5817	42.5817	30.815	29.7567	29.7083	24.3733	24.7933	24.65	30.9067	29.665	28.8117	29.73	28.2583	31.6283	27.0483
AcBaMe_N3T4_Chloroflexi_bacterium_67_3	25.927	24.3618	21.2918	12.7688	12.4283	12.4257	11.7461	9.34737	8.65197	8.19539	10.8849	8.88947	9.60822	9.23059	5.49539	5.61053	5.87039	6.45724	5.3	6.44572	8.88257	5.50263	4.5727	6.13882	4.96974	6.10526	8.32632	6.86809	9.025	9.55033	8.65987	9.56184	9.31382	7.79836	8.4227	12.0224	10.6911	9.25164	9.99836	8.87303	8.42237	7.61678	8.86349	8.93717	9.12039	9.68158	8.62105	9.22204	8.37632
AcBaMe_N3T5_Proteobacteria_66_6	37.0129	35.4929	29.5957	18	18.7214	19.7371	19.8986	12.2143	11.7443	10.33	13.55	12.0543	13.38	12.9171	7.95714	9.13714	9.04	9.81714	8.18857	10.4871	14.1271	8.37286	6.88429	8.32286	6.47857	8.92857	13.1	10.5871	13.8271	13.0657	12.5071	13.4871	13.6557	13.2386	14.0443	16.4029	13.2514	12.0871	13.2286	12.7529	13.35	13.31	14.2171	12.1114	13.4414	13.02	12.35	15.6114	13.6743
AcBaMe_N4T0_Dehalococcoidia_bacterium_62_2	17.3399	14.7571	12.764	7.95812	7.10325	7.08831	6.45909	5.96981	5.32305	4.74773	5.99123	5.11591	5.22955	4.95357	3.65714	3.62565	3.66429	3.86429	3.24091	3.86948	5.14935	3.83994	2.95844	3.5711	2.67532	3.57662	4.68052	4.16201	6.24708	5.56494	5.43182	5.5776	5.63214	4.88377	5.33409	7.22078	6.33539	5.4776	5.94481	5.15519	4.97987	4.63571	6.01721	5.31396	4.87403	5.4276	4.91494	5.62955	4.86883
AcBaMe_N4T1_Gemmatimonadetes_68_2	23.2158	24.155	20.8321	13.3828	12.6876	13.122	13.1459	7.84545	8.30766	7.83636	10.6053	8.95072	9.5244	9.39856	5.41579	5.83876	5.95024	6.82297	5.71866	6.67799	8.9445	5.21914	4.52249	6.07512	4.77033	6.16938	8.94163	7.55072	8.07751	9.54641	8.64258	9.72105	9.52919	8.40574	9.36316	10.4014	10.1727	9.44258	9.64067	8.87703	9.38421	8.99809	8.31579	8.03397	9.13684	9.28278	8.21005	9.36316	8.79665
AcBaMe_N4T1_Planctomycetia_62_2	17.0039	15.5529	13.6309	8.1468	7.59694	7.37354	6.65571	5.75292	5.4234	4.89164	6.43203	5.13593	4.91755	4.59721	3.32479	3.40724	3.46379	3.83983	3.32646	3.64791	4.64039	3.63788	2.68579	3.88412	2.95738	3.7	4.95348	4.14847	5.80641	5.1766	5.19192	5.52563	5.21699	4.88022	4.94847	5.69276	5.73426	5.561	6.02897	5.28189	5.16323	4.62201	5.91393	5.51922	5.52284	5.36267	5.07799	4.57577	4.93482
AcBaMe_N4T3_Actinobacteria_68_11	100.729	90.9232	72.7562	47.8527	42.0893	39.633	34.1705	32.4036	30.3179	27.9937	33.8446	27.4982	24.8027	24.1	20.8027	21.9777	21.3902	22.683	19.45	22.275	26.6384	22.0339	17.3348	20.8848	16.0554	19.1973	26.9402	20.9964	33.783	30.7768	28.6536	30.2929	30.1321	25.7509	24.5946	34.4705	30.3455	30.3795	30.8455	27.833	25.6241	24.1295	33.4446	28.9625	27.0991	27.217	25.4563	22.5277	22.6643
AcBaMe_N4T3_Phyllobacteriaceae_bacterium_63_1	36.8246	35.1049	31.1455	20.1045	18.95	19.392	16.8397	12.5737	11.9817	11.5455	14.5509	12.5228	12.9094	11.4165	7.49018	8.28036	8.9192	9.26384	8.75179	9.70446	12.9737	7.74152	5.76562	8.58973	6.31384	8.42768	11.7295	9.07054	12.1406	13.5607	12.3371	13.4281	13.0272	11.5545	11.8674	17.6652	14.2054	12.6853	14.2254	11.8768	11.8978	10.7433	12.0781	12.392	12.4094	13.829	12.7379	14.9576	12.5469
AcBaMe_N4T4_Actinobacteria_68_7	86.514	75.58	61.24	39.776	36.076	34.592	30.56	29.114	26.036	23.782	29.88	23.38	22.942	22.498	17.984	18.008	17.048	18.614	17.504	18.156	22.126	19.48	14.152	18.478	13.124	16.938	22.33	17.516	28.07	27.218	25.248	25.662	26.3	21.91	22.418	30.85	27.442	26.01	27.386	23.906	23.062	21.884	28.108	25.268	24.278	24.232	22.83	21.518	20.34
AcBaMe_N4T4_Actinomycetia_60_4	28.9953	24.5605	19.7233	13.0558	11.5209	10.807	10.1721	9.89302	9.09767	8.0093	9.74651	8.02558	6.41163	6.66512	6.26744	5.67209	5.62093	6.02558	5.94419	5.88837	6.87907	6.3186	4.46047	5.88372	4.4907	5.20465	7.33023	5.94651	10.4163	8.36512	8.02093	8.25581	8.15349	7.71395	7.36744	10.9233	8.53721	9.24186	9.35814	8.2186	7.73488	6.92093	10.1767	8.35349	8.3814	8.04884	7.95581	6.77907	6.55349
AcBaMe_N4T4_Micrococcales_72_2	54.3416	54.3121	45.9494	30.4978	28.6745	28.0736	24.8411	17.271	17.819	16.9935	21.3463	17.8948	17.9329	16.5597	11.4874	13.1723	13.4013	14.5944	13.2338	14.8896	17.7645	10.9303	9.69351	12.4675	9.82294	12.1364	16.8411	13.7203	17.5325	19.0714	17.945	19.3247	18.1745	15.274	14.9325	21.9788	19.6935	17.7398	19.6853	17.0277	15.2203	14.2714	17.1788	18.0442	16.7671	18.0056	16.4294	17.1104	14.4277
AcBaMe_N4T5_Bacteroidetes_36_8	50.24	42.7775	37.83	23.7142	21.3525	18.5025	15.0075	16.7033	15.8442	13.9558	16.3975	13.5225	13.2125	10.59	11.4275	11.2942	11.315	11.465	10.83	10.8567	12.8242	10.7308	8.96583	11.9083	8.2425	9.50833	10.7433	7.98583	18.36	16.9492	15.7858	15.5233	14.4292	13.0233	12.8383	26.3108	17.2583	15.7292	16.3342	14.1042	12.7808	11.7942	20.6083	16.9317	15.3092	16.2808	15.8825	15.8667	13.2983
AcBaMe_N4T5_Gordonia_68_5	28.7833	30.4167	23.5417	16.5	16.2917	12.9083	13.6917	9.86667	8.3	8.125	10.5	9.08333	8.55833	8.28333	7.21667	7.175	6.45833	8.86667	6.225	7.39167	10.5583	6.075	5.09167	6.78333	4.54167	6.48333	8.59167	7.39167	11.075	10.0417	10.5583	10.825	10.125	8.95	10.0083	11.1667	10.4333	10.2833	11.125	9.86667	8.81667	7.95833	9.65833	9.075	9.325	10.0083	11.425	8.85	8.575
AcBaMe_N4T6_Bacteria_29_6	19.0667	24.2833	25.7	14.7667	12.1667	12.6	11.1167	8.06667	9.9	8.71667	12	10.7	9.81667	9.41667	5	6.3	7.5	7.06667	6.13333	7.03333	10	6.51667	5.55	8.1	6.81667	7.38333	8.56667	6.93333	9.63333	9.45	9.15	10.4333	9.36667	8.3	7.88333	11.05	11.0333	9.13333	10.5	10.4333	9.4	7.66667	11.05	11.0167	9.18333	9.53333	10.4333	10.4667	8.25
AcBaMe_P1T0_Actinobacteria_71_6	68.4155	61.5227	51.1588	32.3103	30.001	28.4763	25.8876	23.0392	21.0577	19.6918	23.9268	20.034	19.1433	18.4155	14.4691	15.0505	13.7856	14.999	14.0588	15.1402	18.1742	13.7381	10.8	14.0536	11.1464	13.4206	18.9	15.2742	22.5814	22.4804	20.8402	21.0897	21.2072	17.8412	18.2175	26.5526	23.1804	21.599	23.0887	19.8351	19.2557	17.7454	20.8979	20.3979	18.8258	20.2485	18.6443	18.9856	17.4052
AcBaMe_P1T0_Burkholderiales_49_6	21.7718	30.7603	30.0064	20.3321	21.5705	20.7487	18.1308	7.76538	7.52821	8.57179	10.4705	8.89744	8.99872	7.65128	5.39231	7.09103	8.05897	8.90385	8.99872	9.36538	11.4462	4.74872	4.8859	7.65513	5.81667	7.17692	10.4141	7.26026	7.58718	9.00256	10.1872	9.5641	10.1064	8.64487	9.39744	10.2795	8.90897	10.0795	9.41667	8.24487	7.79872	7.7141	8.21154	9.9141	10.9462	12.4756	12.3372	13.1231	10.9038
AcBaMe_P1T0_Candidatus_Microthrix_parvicella_67_75	326.204	284.935	232.737	155.546	140.688	132.847	119.143	104.653	92.6518	89.3467	114.56	90.9748	85.1993	82.7471	71.3088	69.7759	69.7131	76.5551	68.3186	72.8518	84.1843	69.5179	54.7646	69.1044	52.5854	63.2956	88.2153	70.2748	107.347	99.6646	92.9255	96.9869	98.4442	81.985	82.9668	108.736	96.8011	99.0971	100.7	89.4996	85.9142	81.362	106.572	94.9752	94.1208	91.673	88.8953	80.1131	78.15
AcBaMe_P1T0_Chloroflexi_bacterium_56_3	11.1369	9.46913	8.32836	5.00724	4.52245	4.82925	4.38242	3.77976	3.40236	3.10133	3.88597	3.08996	2.82555	3.05569	2.2161	2.16455	2.20753	2.35539	2.19394	2.45554	3.13043	2.06662	1.7966	2.25746	1.80975	2.26248	3.13486	2.76869	3.57105	2.94594	3.31477	3.26012	3.20502	2.75406	2.98198	3.31832	3.16854	3.44476	3.37696	3.18538	2.96041	2.66278	3.86677	3.38154	3.05406	3.10857	3.08996	2.42925	2.75436
AcBaMe_P1T1_Bacteria_37_7	23.9554	23.7479	21.1058	12.8347	13.0347	11.9636	11.7769	8.90083	8.51074	8.00909	10.3521	8.62231	9.52066	8.87521	6.30165	5.9157	6.76198	6.79256	5.47273	6.30331	8.91653	5.67107	4.62975	6.39587	5.40744	6.15455	7.70992	6.70496	9.39174	9.46612	8.79339	9.05868	8.25785	7.07355	8.09174	12.1777	9.82893	9.4281	8.80909	7.79587	8.19008	7.67355	10.5959	9.11488	9.09256	9.62479	9.26694	9.76694	8.1157
AcBaMe_P1T1_Burkholderiales_68_6	41.5919	41.4453	37.7107	23.6486	24.4109	28.8884	25.3042	14.2838	14.0394	13.1818	17.5864	16.0733	16.9394	15.3761	9.35427	9.90678	10.6162	11.495	10.9284	13.9547	17.1661	9.17834	8.09475	10.5243	8.11597	11.0965	16.0943	12.7007	14.7606	16.3232	15.686	17.0943	16.8158	16.1608	16.4726	19.4801	16.8048	15.4313	16.7816	15.9153	16.1429	14.6698	14.2718	14.6354	15.1976	16.146	15.6022	19.4258	16.9022
AcBaMe_P1T1_Micrococcales_67_7	47.3198	45.8219	38.8906	25.2281	23.4177	23.0781	19.9052	15.9083	14.9979	14.6271	17.7021	14.7698	14.8292	13.3802	10.6021	11.274	11.0333	11.5729	11.3844	11.8969	14.7865	10.0156	8.40208	11.0615	8.12396	10.449	14.0635	11.3292	15.9396	16.6687	15.0594	16.6469	15.7583	13.7823	12.5302	19.676	16.8167	15.4344	16.7562	15.1417	12.8292	11.5646	16.4427	15.2594	14.5052	15.4812	14.226	14.3427	12.7552
AcBaMe_P1T1_Ruminococcus_42_2	10.4682	7.86613	6.79245	4.23707	3.92311	3.34005	3.04874	3.7746	3.04348	2.68238	3.2151	2.64508	2.63249	2.28787	2.47918	2.23867	1.97162	1.95629	1.72243	2.13181	2.4476	2.35217	1.51762	2.29108	1.57895	2.01556	2.49931	1.64073	3.88261	2.46888	2.65767	2.95767	2.84943	2.58879	2.61602	4.72815	2.96133	3.04828	2.5373	2.63638	2.39611	2.30183	4.09954	3.07826	2.85812	2.93959	2.78947	2.71373	2.50092
AcBaMe_P1T1_unclassified_Nitrospira_59_80	358.519	360.393	305.311	196.541	199.787	224.122	203.294	120.178	111.967	99.5329	136.272	118.054	122.98	123.636	82.179	88.9502	85.4115	106.194	88.9912	108.644	140.922	77.9936	66.9725	83.5119	66.5417	86.8847	122.304	101.667	127.526	124.942	109.229	120.66	127.357	138.152	146.812	156.622	111.443	109.765	112.44	117.586	127.762	117.845	132.533	126.028	115.513	125.304	121.883	166.358	151.025
AcBaMe_P1T2_Acidobacteria_bacterium_70_3	19.3979	17.7293	15.2689	9.49046	8.35336	9.0947	8.59258	6.61307	6.48905	5.9788	7.12014	6.68975	6.50636	6.39788	3.77138	4.02438	4.5689	4.43463	4.00565	4.97986	6.41661	4.15159	3.14735	4.4894	3.37279	4.55689	5.95724	5.17208	6.59965	6.93463	6.29435	6.5053	6.72226	5.73569	6.00035	8.49117	8.1477	6.92297	7.73392	6.447	6.4053	5.90353	6.52968	6.347	5.9311	6.67915	5.79046	6.58304	6.21272
AcBaMe_P1T4_Burkholderiales_69_2	20.8621	19.9086	17.2204	11.1969	11.0167	12.49	11.2148	7.06009	6.80209	6.46964	8.28209	7.16609	7.62945	7.06764	4.55455	4.85364	5.31291	5.42991	5.06	6.20773	7.88964	4.31618	3.72955	4.92936	3.96636	5.13627	7.36755	6.08782	7.14809	7.83618	7.27636	7.56309	7.39664	7.19936	7.11427	9.37382	8.22827	7.18464	7.94364	7.18636	7.16555	6.46236	6.99473	6.95045	6.767	7.54245	6.857	8.38755	7.30345
AcBaMe_P1T5_Bacteroidetes_40_2	13.2032	12.4098	10.9442	6.49386	6.99214	6.72015	5.81548	4.6113	4.65921	4.05037	5.57617	4.83808	5.32727	4.53759	3.04717	2.96069	3.01179	3.55184	3.02654	2.97543	4.50688	3.00491	2.65479	3.28943	2.72138	3.46536	4.15995	3.24988	5.07199	5.27912	4.31916	4.82531	4.30934	3.84644	4.19066	6.95307	5.68649	5.12703	5.25676	4.4027	4.54472	3.92138	5.45995	4.79656	4.69042	5.11007	4.57617	5.48747	4.51572
AcBaMe_P1T6_Bacteria_37_3	17.5704	16.6437	15.1331	8.78662	8.7162	7.03732	6.81338	6.39085	6.22324	5.06408	6.7507	5.68239	5.85704	5.30563	4.24225	4.11901	4.26268	3.80634	4.17535	4.06479	5.90563	3.66197	3.28732	4.14507	3.12817	4.21972	4.98732	4.11761	8.67254	7.91761	6.33239	7.72324	6.85704	6.2493	4.74085	9.75775	8.85493	6.72113	7.89225	6.36479	5.43028	5.91197	6.9993	6.72887	7.0507	7.63239	7.47465	7.05282	5.84789
AcBaMe_P1T6_Gammaproteobacteria_66_10	50.586	48.5404	42.1263	27.407	25.6982	27.8982	25.5123	17.9035	16.1649	15.886	19.8105	17.0421	18.3842	16.086	11.3263	11.9053	12.3614	13.5158	11.4491	14.2842	18.3982	11.0491	9.43509	12.0421	9.18246	12.3193	16.9105	14.0351	18.2333	18.6474	15.9772	18.6263	18.7491	16.4789	17.1281	23.7316	19.193	17.6491	18.6526	16.5667	18.0421	15.9018	18.1509	16.3561	16.8351	17.7754	15.9842	19.4667	17.4596
AcBaMe_P2T0_Rhodoferax_59_7	41.2783	61.5197	61.2377	38.2873	42.862	43.984	34.4687	14.0763	16.6947	16.933	20.7767	18.934	18.6213	15.4673	9.08433	13.5813	14.9297	17.4377	17.3007	20.4157	21.9083	9.418	10.3783	13.9183	11.2813	14.4843	19.1737	14.9633	14.9467	18.2373	19.4727	20.7277	21.6537	18.7313	17.4137	18.659	17.2663	17.4043	20.3453	16.7093	17.2473	15.8593	14.3963	20.9767	22.596	22.777	22.1923	25.1103	19.5627
AcBaMe_P2T0_Xanthomonadales_60_6	25.1815	25.5129	22.2253	14.5584	12.6865	13.8944	12.5584	8.89944	8.18652	7.75955	10.1258	8.43764	9.05056	8.29719	5.44438	6.07697	6.01461	6.30449	5.98539	7.29944	9.84213	4.95955	4.31742	6.10393	4.67978	6.12135	8.39888	7.23876	9.02472	9.39663	8.81348	9.0764	9.22191	7.85506	8.69382	13.9539	9.81685	9.05843	9.66348	7.79157	7.82191	7.5236	8.63652	8.74494	8.06348	9.01629	8.4618	10.2146	8.42528
AcBaMe_P2T2_Betaproteobacteria_58_6	24.825	25.9662	24.6887	14.6125	16.4375	19.4262	17.5775	8.43875	9.335	8.58	11.7037	11.1512	11.9737	11.4325	5.41	6.50625	7.18125	7.40625	7.22875	9.60375	13.6463	5.745	4.85	7.6975	5.44625	8.17375	11.7025	10.14	9.55625	9.4525	10.4113	11.5025	11.7875	11.1075	11.6175	11.8413	11.215	10.535	12.0337	11.6275	12.57	10.3225	9.44625	9.47125	10.7888	11.3338	11.4825	13.06	11.9575
AcBaMe_P2T3_Aestuariivirga_litoralis_61_4	43.7836	42.345	38.025	23.9429	22.0821	23.07	20.3979	15.2621	14.3429	13.6339	16.7582	14.8507	15.2861	13.4796	9.18107	10.0129	10.4057	11.4064	10.3957	11.5161	14.8221	9.10214	7.36464	10.34	8.40643	10.3068	13.835	10.9539	15.19	16.0368	15.0343	15.6793	15.6268	13.5011	14.4396	21.6379	17.7543	15.4586	16.4618	14.0604	13.9707	12.2229	14.6057	15.2175	14.49	16.3954	15.2293	17.9504	15.0021
AcBaMe_P2T3_Rhodobacterales_62_2	17.6878	18.4277	16.3048	11.3273	10.3428	10.5151	8.80037	5.90406	5.66753	5.73469	6.85351	6.02952	5.79373	5.16347	3.95978	4.29004	4.55203	4.83469	4.68893	5.34613	5.96273	3.65609	3.21476	4.36974	3.20554	4.12768	5.61033	4.18339	6.08487	6.7214	6.29852	6.33469	6.06421	5.50554	5.07159	8.8631	6.80849	6.10221	6.14945	5.4155	5.27638	4.86015	6.11771	6.45203	6.09594	6.86605	5.88487	6.46421	5.20886
AcBaMe_P2T4_Burkholderiales_67_4	62.0133	61.6882	56.9535	35.5698	40.255	51.465	47.1272	21.0589	22.1819	21.0172	27.7057	25.7843	28.3287	27.1918	13.9208	15.036	17.0317	17.5381	17.4692	25.5139	31.5517	13.5133	12.5713	15.9447	12.6807	18.1876	29.3937	23.3834	22.0828	24.9749	24.0918	25.0199	27.6647	26.6257	26.7495	28.2284	26.3363	24.097	25.0634	24.5574	25.7556	24.145	21.5801	22.0187	23.1595	25.2921	23.5686	29.732	27.1659
AcBaMe_P2T4_Rhodocyclales_58_17	55.8039	59.9165	36.9583	21.668	59.5932	190.843	143.2	24.1874	35.3136	8.15146	16.1709	45.5922	79.8835	89.0738	18.5505	18.234	11.0243	10.4039	23.2602	81.2408	123.837	18.4078	23.6194	10.7049	8.00777	37.8282	104.426	87.6379	33.2427	34.7165	16.4495	12.8262	26.7136	43.2922	37.2214	35.0816	46.7301	14.3359	8.3699	32.2262	41.9942	37.8505	30.532	27.0922	14.768	14.7922	26.3359	47.3068	55.5379
AcBaMe_P2T5_Bacteroidetes_36_4	17.3782	17.0273	14.9609	9.11295	9.39091	8.96694	8.29669	6.41102	6.45427	5.3562	7.42893	6.72948	7.06832	6.82893	4.13196	4.15868	4.10882	4.73857	3.89091	4.38292	6.42837	3.9708	3.38292	4.87218	3.86309	4.50716	5.87851	4.9135	6.6157	7.39477	6.11322	6.48485	6.1281	5.43857	6.20028	10.397	7.75978	7.14793	6.65868	6.27521	6.71322	5.71433	7.06253	6.82066	6.63884	7.08843	6.45647	7.29118	6.29201
AcBaMe_P2T5_Chitinophagales_43_5	58.7539	58.9892	54.8951	31.5078	31.7843	29.8676	28.798	21.701	21.7353	20.4824	27.1618	22.7157	25.6716	22.201	13.351	14.2098	15.1157	15.7784	13.2814	14.8157	21.0363	12.2618	11.1	15.4833	13.1735	16.2971	20.05	15.7696	21.5451	25.3333	21.2167	21.4637	20.3147	17.848	20.0324	34.9206	26.4235	23.4804	23.8451	21.0127	20.2324	17.5627	22.7657	23.4363	22.4912	23.9902	22.7608	24.7941	20.398
AcBaMe_P2T5_Deltaproteobacteria_bacterium_69_7	19.7644	23.195	22.2465	14.2109	14.4837	14.6921	15.1109	7.21188	7.62426	8.42822	11.8114	10.0936	10.3079	11.4104	4.8203	5.74307	6.8896	7.75198	6.38713	7.72327	11.2847	5.55248	4.8005	6.83713	5.40594	6.89653	10.3183	8.84752	8.66436	8.90248	10.0347	11.2099	11.9797	9.68366	10.648	9.7	9.7703	11.0757	11.3673	10.5208	10.9436	10.3708	8.16881	8.07327	10.5703	11.2787	9.10198	10.6728	9.80891
AcBaMe_P2T6_Burkholderiales_67_8	82.0321	81.9522	78.8522	47.3679	55.3709	77.1955	72.194	28.8485	30.8515	28.0918	39.5313	37.9343	43.8649	41.697	18.7746	20.3381	22.7582	24.0269	23.9306	37.1321	47.153	18.5045	17.991	22.1866	17.8425	26.3097	43.6866	35.9403	30.0552	35.6463	34.7821	35.8545	40.2851	40.5746	41.8649	39.1067	39.8858	34.0799	35.959	36.5097	40.7075	37.4045	29.2694	30.3985	32.0261	37.2694	35.8582	48.9366	44.7507
AcBaMe_P2T6_Candidatus_Microthrix_parvicella_68_19	136.183	117.625	96.322	63.9495	58.2083	55.1463	49.5532	44.5881	38.3688	36.9069	47.183	38.7537	36.4697	34.2977	29.1303	29.8161	28.0408	31.2927	27.7959	30.0459	35.3725	28.7339	22.3206	28.0243	21.9757	27.0064	36.556	28.9183	43.4674	42.7885	38.5963	41.378	41.6569	33.7968	34.828	49.4683	41.8073	41.2243	42.4018	36.6739	35.1422	32.9509	44.2945	39.3459	38.9954	38.122	36.095	34.5775	32.2505
AcBaMe_P2T6_Chloroflexi_65_4	20.3668	16.7416	14.3853	9.33684	8.15579	8.78158	7.65579	6.91632	6.17895	5.78368	7.07053	5.85632	6.08632	5.67263	4.35842	4.14526	4.33263	4.41632	4.09632	4.81684	6.16737	4.47053	3.44947	4.17526	3.13737	4.04105	5.90316	4.74947	6.92105	6.62947	6.60842	6.69632	6.51526	5.89737	5.66316	9.23211	7.55263	6.63	6.81684	6.18263	5.86895	5.55737	6.89947	5.97053	5.70842	5.89842	5.67211	6.26789	5.74895
AcBaMe_P3T0_Chloroflexi_53_4	19.4471	17.5197	14.5245	8.88212	8.68832	8.12409	7.95821	6.69416	6.04982	5.42774	7.28266	5.97007	6.1188	5.75639	4.05985	4.2292	4.0438	4.44562	4.15967	4.15712	5.55438	3.87737	3.34069	4.38686	3.72044	4.35675	5.36898	4.41405	6.38759	6.51916	5.10693	6.04434	5.87299	5.00894	5.41807	7.45529	6.52226	5.95182	6.14398	5.33595	5.79672	5.33266	6.85493	6.63832	6.14818	5.86095	5.53577	5.5469	5.27026
AcBaMe_P3T0_Xanthomonadales_66_4	21.7656	21.7473	19.629	12.6032	12.2746	14.9172	14.2484	7.32401	7.75771	7.34337	9.39283	8.33692	9.21613	8.3828	4.68172	5.23943	5.90108	6.11505	5.9509	8.13154	10.6391	4.91434	4.37563	5.64982	4.36237	5.7129	8.89176	7.45233	7.94444	8.50466	8.10358	8.52079	8.39104	7.68746	7.90609	10.5659	9.08387	7.78566	8.94301	7.62939	7.67312	7.09319	7.50358	7.77742	7.58459	8.24552	7.17563	8.4509	7.91505
AcBaMe_P3T1_Burkholderiales_66_13	76.3991	114.339	111.813	70.9047	79.7047	88.5781	71.5005	26.7209	32.7926	32.214	43.0591	39.0958	40.3688	35.9363	17.5149	26.3228	29.5381	33.3707	32.0516	41.2093	47.6772	18.5526	19.8316	27.0126	21.4098	30.9107	43.3721	33.0823	28.853	38.72	41.2833	43.914	47.7405	44.0428	44.5986	35.3391	37.4758	37.8679	41.7763	39.4893	41.2526	37.847	28.0842	37.2888	43.4479	47.9442	47.6498	58.0488	48.6716
AcBaMe_P3T1_Micrococcales_69_7	56.425	59.2896	50.5917	33.5583	32.1833	31.9292	26.5437	19.775	18.8979	18.625	22.1833	18.0917	18.475	17.4375	11.7667	14.6604	14.6896	15.2771	15.1729	16.5875	18.8146	11.6917	10.5854	13.725	10.2667	12.8146	18.1542	14.7458	19.0146	21.4396	19.9771	20.7708	20.0437	16.7833	16.6146	24.0042	21.0833	19.325	20.5104	18.3	16.9271	15.425	18.4208	19.6292	18.7167	19.9229	18.175	19.5229	16.7521
AcBaMe_P3T2_Candidatus_Promineofilum_breve_61_4	22.5311	19.9981	17.2796	10.8583	10.068	9.95631	9.29612	7.75146	7.23592	6.82233	8.45534	7.36699	7.12136	7.14466	5.06602	5.10291	4.75049	5.56311	5.1932	5.61165	6.66408	4.69806	3.51748	5.00194	3.92427	4.82621	6.57476	5.49515	8.0534	7.7301	7.2534	7.67573	7.38641	6.49903	6.90194	9.30874	8.27379	7.59709	7.58738	6.8301	6.05534	5.77767	7.96408	7.10194	7.10388	7.73689	6.46019	7.15243	6.28155
AcBaMe_P3T4_Actinobacteria_47_5	18.5773	15.9273	13.6409	8.80909	7.96818	8.44091	6.70455	6.73636	5.61818	5.5	6.70909	5.4	5.92727	5.46364	4.00909	3.88182	4.16818	3.87727	3.74545	4.55909	6.16364	4.35909	3.25	4.16364	3.31818	3.80455	5.19545	4.58182	7.03636	5.9	5.52273	5.90455	5.96364	5.58182	5.63636	9.00455	7.3	5.71818	6.92727	5.25909	5.47727	5.22273	7.05455	6.12727	5.31364	5.99545	5.73182	6.14091	5.08636
AcBaMe_P3T4_Actinomycetia_69_2	18.1455	15.7339	13.438	8.30992	7.84545	7.12231	6.55207	5.92975	5.43719	5.35289	6.38926	5.35702	5.49752	4.49835	3.56942	3.92645	4.12149	4.22975	3.51488	4.3157	4.78678	3.82645	2.96446	3.57025	3.09174	3.58182	4.51322	3.62149	6.29835	5.2719	5.71818	5.70331	5.67521	4.65537	4.83554	7.81074	5.89835	5.6405	6.20165	5.46281	5.03554	4.48099	5.91818	5.55372	4.93554	5.65702	4.98347	4.93967	4.19752
AcBaMe_P3T4_Chloroflexi_54_3	14.5398	13.3619	10.9493	6.7113	6.70847	6.3087	6.13661	4.82102	4.60305	4.38904	5.70678	4.50927	4.3713	4.3835	3.10079	3.15977	3.14565	3.41695	2.95356	3.33729	4.42215	2.90316	2.51627	3.50282	2.87695	3.34045	4.39695	3.67571	4.83887	4.76407	3.95706	4.49412	4.65379	3.9348	4.30305	4.90452	4.92	4.6774	4.72418	4.42588	4.54542	4.08147	5.20768	4.77435	4.60328	4.6296	4.63729	3.91729	4.3409
AcBaMe_P3T6_Actinomycetia_71_3	32.0113	30.3104	25.6055	16.5667	15.31	15.5644	14.1207	10.5835	10.0026	9.83689	11.6233	10.289	10.4207	10.0864	6.83786	7.4288	7.3657	7.77249	7.29191	8.65405	10.6123	6.76926	5.489	6.67994	5.62783	6.97573	9.85113	8.36408	10.4974	11.3443	10.2252	11.2566	10.3735	9.15372	9.28867	13.6136	11.7006	10.4981	11.3065	9.71909	9.17929	8.50227	10.0702	10.1589	9.68414	10.4566	9.37799	10.6042	8.56408
AcBaMe_P4T0_Candidatus_Accumulibacter_60_18	66.3504	80.4725	77.0679	47.5145	59.5672	80.5107	70.4221	23.6519	27.1794	26.4855	36.9107	37.6206	44.1191	40.0275	15.9641	19.3641	23.7412	24.6618	25.4901	39.271	51.2061	16.7687	17.5695	22.7702	17.3366	28.8695	47.813	37.2573	27.3954	29.0916	31.0053	33.2443	41.5053	42.829	43.5458	30.384	31.7405	31.7695	31.4802	38.5603	42.2863	37.3305	28.1359	28.2687	32.5084	35.6305	37.9084	50.1015	45.4321
AcBaMe_P4T1_Nitrosomonas_sp._PY1_42_14	71.0085	73.6809	66.5447	42.3681	38.6957	39.5915	33.7149	25.7213	24.4255	21.7851	26.6511	25.4936	26.3064	23.0574	15.7447	18.1915	20.3447	18.7447	18.8766	20.6106	29.9426	16.2277	13.7489	19.5234	14.3957	17.6681	23.334	19.3064	27.6085	26.6468	27.734	28.1106	26.9596	23.5574	24.9234	39.8894	30.0489	25.2596	26.434	25.7447	23.3787	21.6915	28.5574	27.9872	25.3957	30.966	29.3872	34.017	28.9957
AcBaMe_P4T2_Actinomycetia_bacterium_68_5	41.0811	37.3853	32.6916	20.5147	18.5863	18.8979	16.1453	13.9516	13.2337	12.4926	15.5116	12.9632	12.6926	11.6	8.87368	8.78632	9.04842	9.82211	9.32421	10.3968	12.5337	8.31579	7.11579	9.27684	6.57789	8.51368	11.8179	9.54	13.6621	14.4568	12.6379	14.8221	13.6263	11.4726	11.6474	18.2684	15.4747	13.5074	15.2474	12.5295	11.5011	10.6305	13.4168	12.3832	12.2137	13.3926	11.5168	12.8674	11.0726
AcBaMe_P4T3_Actinomycetia_70_2	18.3654	17.6217	15.1594	9.10755	8.2478	8.80535	7.87579	6.50535	6.09277	6.0761	7.46918	5.98522	6.08931	5.82925	3.76698	3.83208	4.49528	4.61415	4.02736	4.53365	5.1239	3.60755	2.9478	4.10881	3.22201	4.03868	5.80692	4.26289	6.34623	6.48553	6.06352	6.73994	6.14969	5.89434	5.43868	6.47579	7.18742	6.82704	6.62453	5.91447	5.91038	5.50063	6.28836	6.05975	6.13679	6.09874	5.37704	5.20629	5.31447
AcBaMe_P4T4_Burkholderiales_65_2	16.1749	15.4371	14.1483	8.81729	8.82169	9.87864	8.75847	5.52881	5.22	5.05678	6.53864	5.84932	6.13847	5.8261	3.45525	3.78881	4.13983	4.27729	4.15424	5.04458	6.3561	3.53576	2.95661	3.89424	3.19492	4.05339	5.8278	4.74424	5.67797	6.24373	5.92322	6.15424	6.22424	5.51085	5.88085	7.67119	6.54864	5.79203	6.28542	5.72356	5.74169	5.18983	5.53271	5.4678	5.50949	6.11441	5.52424	7.04898	5.9822
AcBaMe_P4T4_Sphingobium_fluviale_62_3	25.5678	23.6011	21.3267	13.6456	12.6489	11.8356	10.2689	8.93667	8.60667	8.02889	10.0467	8.36333	8.12444	7.64	5.81556	6.14667	6.41778	6.77556	5.77889	6.55111	8.13	5.62778	4.50444	6.37667	4.75778	6.09	7.21667	5.66	8.97333	9.34667	9.00111	8.93222	9.05	7.18222	8.07444	11.8833	9.89889	8.67333	9.45556	8.25	7.93333	6.99111	8.91111	8.99	8.52111	9.52444	8.58667	10.0478	7.54889
AcBaMe_P4T5_Defluviimonas_sp._68_6	48.288	51.06	44.776	28.66	26.76	29.896	25.032	16.392	15.776	15.596	19.996	17.172	17.672	14.72	9.664	12.6	12.704	13.832	13.04	14.88	17.772	9.472	8.384	11.88	9.072	11.516	16.452	12.736	16.228	18.068	17.156	18.068	16.896	16.948	15.244	21.488	19.264	17.716	18.788	15.74	14.904	13.776	16.064	18	16.744	18.144	16	18.052	16.48
AcBaMe_P4T5_Novosphingobium_sp._65_5	47.275	48.725	44.3667	29.4083	28.7833	31.05	26.6417	15.3583	16.0583	15.2667	19.0583	17.7417	17.0583	15.5	10.7417	11.4667	12.3667	13.2917	13.4917	14.5667	17.3917	10.725	9.075	13.2917	9.275	11.7083	17.0083	13.0333	15.7583	18.075	17.1917	18.4917	17.8333	17.8583	16.2	20.5917	18.6917	18.2083	18.6667	15.2917	16.8167	15.5167	15.8917	17.6083	17.5917	19.1333	17.9417	21.2333	17.1167
AcBaMe_P4T5_Ornithinibacter_aureus_71_5	84.6506	88.2397	73.9115	47.7397	45.1763	44.1513	38.9218	28.6109	27.8494	26.9782	33.5885	28.3417	28.3455	26.0314	17.691	20.6474	20.9564	22.2391	20.9622	23.7167	27.2821	17.6571	14.6545	19.6962	15.2699	19.5051	26.1263	21.2519	28.4891	30.8474	28.5538	30.9218	29.1167	24.4814	24.616	35.9968	31.7923	28.4962	31.8942	26.5942	24.8308	22.6006	26.4897	28.5481	27.4333	28.6006	25.8199	27.859	23.5833
[truncated: 7 more columns]

## Sheet: ST10 MAG norm. BrdU values
Table S10: MAG normalized BrdU values across samples.
MAG	N1T0	N1T1	N1T2	N1T3	N1T4	N1T5	N1T6	N2T0	N2T1	N2T2	N2T3	N2T4	N2T5	N2T6	N3T0	N3T1	N3T2	N3T3	N3T4	N3T5	N3T6	N4T0	N4T1	N4T2	N4T3	N4T4	N4T5	N4T6	P1T0	P1T1	P1T2	P1T3	P1T4	P1T5	P1T6	P2T0	P2T1	P2T2	P2T3	P2T4	P2T5	P2T6	P3T0	P3T1	P3T2	P3T3	P3T4	P3T5	P3T6
AcBaMe_N1T0_Acidobacteria_52_9	0	1.18545e-08	6.48986e-09	6.18041e-09	5.94399e-09	0	0	0	1.88402e-08	0	1.78587e-08	1.86869e-08	1.87954e-08	1.19709e-08	1.80739e-08	6.15839e-09	6.13299e-09	0	6.15987e-09	0	0	6.04142e-09	0	6.12353e-09	0	6.34171e-09	0	6.08376e-09	6.13705e-09	0	6.81604e-08	0	6.11926e-09	5.96108e-09	8.89919e-08	1.21414e-08	1.20036e-08	7.31293e-08	6.22281e-09	1.21743e-07	4.86345e-08	1.84301e-08	0	0	2.90834e-07	1.22874e-08	1.48242e-07	9.21272e-08	2.25606e-07
AcBaMe_N1T0_Acidobacteria_73_7	2.17931e-08	2.96122e-08	0	0	0	0	8.8241e-09	0	2.98217e-08	0	2.26463e-08	1.50052e-08	2.25804e-08	4.51744e-08	7.65718e-09	3.04577e-08	0	2.29976e-08	0	1.53984e-08	1.22004e-07	0	0	0	0	0	0	3.80023e-08	8.43331e-08	0	8.38176e-08	1.43855e-07	0	2.22602e-07	0	2.24412e-08	0	2.11998e-07	9.86157e-08	3.48388e-07	2.68224e-07	5.10707e-07	3.77932e-08	5.24589e-08	0	0	0	0	6.94513e-07
AcBaMe_N1T0_Bacteria_33_7	0	0	0	0	0	0	0	0	0	0	0	0	0	1.89897e-08	0	0	0	0	0	0	0	0	0	0	0	0	0	0	0	0	0	9.16379e-08	1.49803e-07	1.51208e-07	3.78139e-08	0	0	7.01738e-08	1.84538e-07	1.35703e-06	6.93151e-08	5.47351e-07	0	0	3.90602e-07	1.06828e-07	5.4334e-07	5.50067e-08	5.51227e-08
AcBaMe_N1T0_Bacteria_39_8	0	0	0	0	0	0	0	0	0	0	0	0	0	0	0	0	0	0	0	0	0	0	0	0	0	0	0	0	0	0	0	0	0	0	0	0	0	0	0	0	3.22788e-07	0	0	0	0	0	0	0	0
AcBaMe_N1T0_Bacteria_41_7	0	0	0	0	0	0	0	0	0	0	0	0	0	0	0	0	2.67995e-08	0	2.71042e-08	0	0	0	0	0	0	0	0	0	0	0	1.1095e-07	0	5.44227e-08	2.78036e-08	2.67529e-08	0	0	2.15731e-07	0	1.08014e-07	2.15292e-07	8.01633e-08	0	0	4.26639e-07	1.33613e-07	2.11536e-07	0	7.92675e-08
AcBaMe_N1T0_Bacteria_65_5	8.75109e-09	0	0	0	0	0	0	2.06539e-08	0	0	0	0	0	0	0	0	0	0	0	0	0	0	0	0	0	0	0	0	0	0	0	0	0	0	0	0	0	0	0	0	0	0	0	0	0	0	0	0	0
AcBaMe_N1T0_Betaproteobacteria_65_12	0	0	8.54758e-09	8.46889e-09	8.8347e-09	9.10183e-09	0	3.57722e-08	1.73873e-08	1.78701e-08	0	1.75004e-08	5.38473e-08	1.72038e-08	0	0	8.55951e-09	1.77489e-08	8.67514e-09	1.7452e-08	2.58387e-08	2.69223e-08	0	8.76659e-09	9.08323e-09	1.79108e-08	3.51972e-08	1.78941e-08	0	0	0	0	0	0	2.55366e-08	0	8.59552e-09	0	1.72557e-08	0	8.55505e-09	3.51073e-08	8.84115e-09	2.62191e-08	1.76305e-08	2.63189e-08	1.73899e-08	2.62936e-08	1.05493e-07
AcBaMe_N1T0_Betaproteobacteria_70_12	3.33045e-08	0	1.19322e-08	0	0	0	0	0	0	1.21665e-08	4.67891e-08	0	0	0	0	0	0	0	0	0	1.18673e-08	0	0	0	0	0	0	4.86746e-08	0	0	1.21128e-08	0	0	0	0	2.26416e-08	6.92253e-08	3.46733e-08	7.96476e-08	4.75926e-08	2.38559e-08	3.64082e-08	0	0	0	3.64996e-08	0	0	0
AcBaMe_N1T0_Bifidobacterium_60_8	0	1.40826e-08	0	0	0	0	0	0	1.38512e-08	1.36114e-08	0	0	2.77127e-08	0	0	4.17299e-08	0	1.37858e-08	0	0	2.72179e-08	0	1.40747e-08	1.42437e-08	0	2.76494e-08	1.37659e-08	1.38639e-08	0	0	1.35737e-08	0	0	0	0	0	5.63852e-08	8.46219e-08	1.39798e-08	0	0	0	0	4.00793e-08	0	0	0	1.32067e-08	4.00916e-08
AcBaMe_N1T0_Chloroflexi_51_4	0	1.1463e-08	0	0	0	0	0	0	0	0	0	0	0	0	0	0	0	0	0	0	0	0	0	0	0	0	0	0	0	0	0	0	0	0	0	0	0	0	0	0	0	0	0	0	0	0	0	0	0
AcBaMe_N1T0_Chloroflexi_61_7	1.13803e-08	0	0	1.93817e-08	0	0	0	1.24268e-08	6.27888e-09	1.23438e-08	3.64242e-08	3.12732e-08	6.18016e-09	3.72428e-08	6.19703e-09	1.24735e-08	1.23018e-08	0	1.21698e-08	6.2198e-09	4.25394e-08	0	2.44275e-08	1.25533e-08	1.85451e-08	1.23283e-08	3.72603e-08	1.24378e-08	1.87299e-08	0	6.21011e-09	0	6.18994e-09	1.23819e-08	6.27612e-09	2.50038e-08	1.23742e-08	6.17021e-09	6.25759e-09	2.50268e-08	7.46654e-08	5.57875e-08	6.06554e-09	0	1.80668e-08	1.82949e-08	1.81194e-08	1.21292e-08	9.61359e-08
AcBaMe_N1T0_Dechloromonas_63_17	9.30687e-09	0	0	0	0	0	0	0	0	0	0	0	0	0	0	0	0	0	0	0	0	0	0	0	0	0	0	0	0	0	0	0	0	0	0	0	0	0	0	0	0	0	0	0	0	0	0	0	0
AcBaMe_N1T0_Ferruginibacter_sp._38_8	4.77818e-09	0	0	0	0	0	0	0	0	0	0	0	0	0	0	0	0	0	0	0	0	0	0	0	0	0	0	0	0	0	0	0	0	0	0	0	0	0	0	0	0	0	0	0	0	0	0	0	0
AcBaMe_N1T0_Proteobacteria_62_4	1.52539e-08	0	0	0	0	0	0	0	0	0	0	0	0	0	0	0	0	0	0	1.83397e-08	0	0	0	0	0	0	0	0	0	0	0	0	0	0	0	0	0	0	0	0	0	0	0	0	0	0	0	0	0
AcBaMe_N1T0_Sphingobium_58_5	1.09679e-08	0	0	0	1.05084e-08	0	0	9.90771e-09	0	0	9.76975e-09	0	0	0	1.00016e-08	0	0	1.00531e-08	0	0	9.92993e-09	9.91982e-09	0	9.82276e-09	0	0	0	0	0	0	0	0	0	0	1.00478e-08	0	0	9.65501e-09	0	9.76687e-09	9.78491e-09	3.89465e-08	0	0	0	1.93702e-08	0	0	0
AcBaMe_N1T0_Verrucomicrobiales_57_5	1.97286e-08	0	0	0	0	0	0	2.16365e-08	7.20835e-09	2.17224e-08	3.58222e-08	7.23687e-09	3.63552e-08	0	0	0	2.1788e-08	1.49305e-08	0	1.50809e-08	0	2.28551e-08	7.64664e-09	0	0	0	3.0024e-08	0	0	0	0	0	0	0	0	2.11815e-08	1.45256e-08	5.05415e-08	2.15253e-08	7.22142e-09	1.46035e-08	1.45574e-08	0	0	0	0	0	0	0
AcBaMe_N1T2_Acidimicrobiaceae_bacterium_60_4	1.93044e-08	0	0	0	6.96111e-09	0	0	1.3193e-08	6.59116e-09	3.28883e-08	1.31308e-08	6.53074e-09	1.3185e-08	1.33018e-08	0	1.33384e-08	0	0	0	0	2.63458e-08	1.33575e-08	0	1.97089e-08	6.63796e-09	1.9837e-08	6.56011e-09	0	6.59827e-09	6.62393e-09	0	0	0	0	0	1.29255e-08	2.57631e-08	6.56358e-09	6.5132e-09	4.6153e-08	2.62115e-08	0	1.96436e-08	6.54329e-09	6.61601e-09	1.97199e-08	3.29107e-08	0	1.32259e-08
AcBaMe_N1T2_Acidimicrobiia_67_5	0	1.91958e-08	1.88079e-08	1.92362e-08	0	1.02092e-08	1.02088e-08	2.79554e-08	3.65935e-08	2.7909e-08	3.64485e-08	2.88566e-08	1.87895e-08	9.27943e-09	1.8644e-08	3.76762e-08	0	1.86764e-08	2.77873e-08	4.59581e-08	1.29763e-07	3.66885e-08	2.80915e-08	6.59179e-08	1.87618e-08	9.47419e-09	1.0246e-07	2.87138e-08	0	0	9.44761e-09	9.19772e-09	0	0	0	9.36872e-09	4.85916e-08	2.8397e-08	3.71193e-08	3.80395e-08	3.85137e-08	4.64478e-08	6.84616e-08	2.82162e-08	1.94983e-08	0	9.53103e-09	9.72561e-09	4.87971e-08
AcBaMe_N1T2_Bacteroidetes2_33_7	0	0	0	0	0	0	4.73715e-09	0	0	0	0	0	0	0	5.04911e-09	4.9796e-09	5.00033e-09	0	0	4.9889e-09	0	0	0	0	0	0	0	0	0	0	0	8.88154e-08	9.40909e-08	1.36521e-07	9.09032e-08	0	0	1.00722e-08	7.04082e-08	1.07755e-07	4.5496e-08	2.89098e-07	0	1.09524e-08	0	0	1.08162e-07	0	4.94122e-08
AcBaMe_N1T2_Bacteroidetes3_37_5	0	0	0	0	0	0	0	4.29225e-09	0	0	0	0	0	0	0	0	0	0	0	0	0	0	0	0	0	0	0	0	0	0	0	0	0	0	0	0	0	0	0	0	0	0	0	0	2.64668e-08	0	0	4.79559e-08	0
AcBaMe_N1T2_Bacteroidetes_33_7	5.43159e-09	0	0	0	0	0	0	0	0	0	0	5.64769e-09	0	0	0	0	0	0	0	5.79035e-09	5.64905e-09	0	0	0	0	0	0	0	0	0	0	0	1.17967e-07	5.67396e-09	1.13176e-08	5.84271e-09	0	0	0	0	7.71634e-08	7.59996e-08	5.65953e-09	0	3.39245e-08	0	2.22269e-08	0	0
AcBaMe_N1T2_Bacteroidetes_37_10	0	0	0	0	0	0	0	0	0	0	0	0	0	0	0	0	0	0	0	0	0	0	0	0	0	0	0	0	0	0	0	0	0	0	0	0	0	0	0	0	0	0	0	0	0	0	0	0	0
AcBaMe_N1T2_Bacteroidetes_37_5	0	0	0	0	0	0	0	0	0	0	0	0	0	0	4.28352e-09	0	0	0	4.28826e-09	4.27902e-09	0	0	0	0	0	0	4.25965e-09	0	4.20805e-09	0	4.26075e-09	8.41972e-09	0	8.52027e-09	4.20652e-08	0	0	0	4.16062e-08	3.43785e-07	3.13668e-07	0	0	0	4.69802e-08	1.33109e-07	2.35465e-07	0	0
AcBaMe_N1T2_Trichococcus_47_6	1.76786e-08	9.41793e-09	0	0	0	1.09691e-08	1.10011e-08	0	0	9.55138e-09	1.87512e-08	0	0	0	9.60079e-09	1.89625e-08	1.86124e-08	0	0	0	9.38335e-09	0	0	0	0	1.95397e-08	0	0	0	0	9.23926e-09	0	0	0	0	0	0	0	9.16825e-09	9.11024e-09	0	0	9.22289e-09	0	0	9.34648e-09	9.31177e-09	0	1.88914e-08
AcBaMe_N1T2_Xanthomonadales_64_13	1.65422e-08	2.48102e-08	8.35193e-09	2.43947e-08	4.00631e-08	1.63352e-08	0	2.35287e-08	8.2008e-09	1.58183e-08	7.87357e-09	2.3728e-08	2.42678e-08	3.20461e-08	1.64321e-08	2.51067e-08	8.2782e-09	7.94473e-09	2.44118e-08	8.06016e-09	3.1951e-08	8.3907e-09	4.15981e-08	0	1.63086e-08	2.46253e-08	2.37691e-08	8.17772e-09	0	8.27847e-09	4.01891e-07	2.42878e-07	1.11571e-06	1.84018e-06	1.50255e-06	4.11216e-08	2.3965e-08	5.4585e-07	9.70681e-07	3.45173e-06	3.0766e-06	6.96865e-06	7.34104e-07	5.76363e-08	7.49888e-07	8.62331e-07	3.27292e-06	2.58873e-07	1.52773e-06
AcBaMe_N1T3_Acidobacteria_52_3	0	6.93422e-09	0	7.37473e-09	0	0	0	0	0	0	0	0	0	0	0	0	0	0	0	0	0	0	0	0	0	0	0	0	0	0	0	0	0	0	0	0	7.6496e-09	0	0	0	0	0	7.94258e-09	0	0	2.3484e-08	1.59366e-08	4.66118e-08	0
AcBaMe_N1T3_Acinetobacter_42_13	0	0	5.96055e-09	6.2924e-09	6.23968e-09	0	0	0	0	0	0	0	0	0	0	0	0	0	0	0	0	0	0	0	0	0	0	0	0	0	0	0	0	0	0	0	0	0	0	0	0	0	0	0	0	0	0	0	0
AcBaMe_N1T3_Actinomycetia_bacterium_69_9	3.31881e-08	5.77923e-08	3.33657e-08	0	1.6476e-08	2.46942e-08	0	4.97249e-08	3.26743e-08	8.23011e-09	6.54974e-08	4.87085e-08	6.47137e-08	2.43314e-08	6.78424e-08	4.8951e-08	4.94892e-08	6.63825e-08	5.03442e-08	5.80438e-08	4.16894e-08	1.68556e-08	6.75166e-08	3.30737e-08	4.95349e-08	2.47167e-08	8.29754e-08	8.2202e-08	1.63629e-08	0	4.98076e-08	2.89538e-07	4.76094e-07	3.23523e-07	4.60451e-07	2.47026e-08	4.17511e-08	2.19738e-07	2.8516e-07	6.20056e-07	1.30622e-06	2.02092e-06	7.35633e-08	5.63645e-08	4.28792e-07	8.75642e-08	1.35422e-06	1.30805e-07	1.73726e-07
AcBaMe_N1T3_Bacteroidetes_33_5	0	0	0	0	0	0	0	0	0	0	0	0	0	0	0	0	0	0	0	0	0	0	0	0	0	0	0	0	0	0	0	0	0	0	0	0	0	0	0	0	1.96837e-08	6.36855e-07	0	0	0	0	2.56951e-08	0	1.8951e-08
AcBaMe_N1T3_Bacteroidetes_40_5	4.65155e-09	9.44274e-09	0	0	0	0	0	4.77356e-09	0	4.76511e-09	0	0	0	0	0	0	0	4.80223e-09	4.82934e-09	0	1.90486e-07	0	4.88295e-09	0	4.8891e-09	0	0	0	0	0	2.893e-08	9.54703e-08	6.76177e-07	1.86541e-07	1.2005e-07	4.73971e-09	4.88791e-09	9.39233e-09	1.92608e-07	6.64542e-07	9.5941e-09	5.30907e-08	1.67433e-07	0	8.12445e-08	1.88038e-08	5.46712e-07	1.01386e-07	1.5916e-07
AcBaMe_N1T3_Betaproteobacteria_55_4	0	0	0	1.84009e-08	0	0	0	0	0	0	0	0	0	0	0	0	0	0	0	0	1.10305e-08	0	0	0	0	0	0	0	0	0	0	0	0	1.12568e-08	0	0	0	0	0	0	0	0	0	0	0	0	0	0	0
AcBaMe_N1T3_Oligoflexia_34_4	0	0	0	0	5.65743e-09	0	0	0	0	0	0	0	6.0254e-09	0	0	0	0	0	0	0	4.89972e-08	0	0	0	0	0	0	6.17213e-09	0	2.45141e-08	9.06287e-08	1.21258e-08	5.67222e-07	2.19147e-07	1.0309e-07	0	1.23489e-08	6.22718e-08	6.73223e-08	4.67549e-07	1.08226e-06	1.7138e-06	6.18434e-09	0	0	1.44883e-07	2.75626e-07	1.93616e-07	8.55736e-07
AcBaMe_N1T3_Rhodocyclales_58_10	0	0	0	6.60828e-09	0	0	0	7.76641e-09	1.47827e-08	1.55907e-08	2.2324e-08	7.43593e-08	0	6.63537e-08	7.6822e-09	2.1769e-08	1.46798e-08	3.74107e-08	4.34164e-08	0	5.77457e-08	1.48653e-08	2.12695e-08	1.46737e-08	2.19748e-08	5.6359e-08	8.47772e-08	5.51319e-08	7.04297e-09	2.07011e-08	0	0	2.05308e-08	0	6.98187e-09	2.3121e-08	3.01136e-08	2.33464e-08	0	5.84015e-08	5.05428e-08	4.49677e-08	2.27028e-08	2.89919e-08	2.9288e-08	3.61201e-08	5.63702e-08	1.22598e-07	1.59156e-07
AcBaMe_N1T3_Verrucomicrobia_bacterium_66_8	0	0	0	3.76806e-08	7.44131e-09	1.51013e-08	1.48838e-08	8.10313e-09	3.12844e-08	4.69168e-08	6.83005e-08	1.52759e-08	9.94875e-08	4.53475e-08	1.58715e-08	1.55686e-08	2.31897e-08	6.20307e-08	0	7.71242e-09	1.42986e-07	1.62984e-08	7.93378e-09	5.47707e-08	3.93087e-08	3.91616e-08	8.35393e-08	7.71275e-08	9.25188e-08	0	4.53341e-08	7.58197e-08	3.56619e-07	7.39562e-07	7.33256e-07	2.53344e-07	2.33144e-08	2.35926e-07	1.68352e-07	1.32459e-06	1.80092e-06	1.70492e-06	1.24718e-07	3.06837e-08	1.9716e-07	3.54932e-07	1.17228e-06	9.07768e-07	3.47998e-06
AcBaMe_N1T3_Xanthomonadales_65_6	1.59429e-08	0	1.5482e-08	7.84158e-09	8.13607e-09	7.93151e-09	7.76147e-09	8.11238e-09	7.94542e-09	4.07602e-08	8.02077e-09	4.02391e-08	2.40879e-08	4.07519e-08	0	1.64486e-08	8.1689e-09	8.26028e-09	0	3.27554e-08	1.61324e-08	8.04738e-09	3.22986e-08	1.60448e-08	0	7.30164e-08	1.64798e-08	6.39592e-08	8.89508e-07	0	1.20822e-06	5.75671e-07	1.99272e-06	4.19076e-06	1.71579e-06	2.4333e-08	0	8.28815e-07	4.42411e-07	6.87447e-06	6.83199e-06	1.05744e-05	1.70452e-07	2.4029e-08	1.77724e-06	1.62938e-08	3.34414e-06	8.78259e-07	1.89315e-06
AcBaMe_N1T4_Bacteroidetes_43_7	0	3.93936e-09	3.82226e-09	0	0	8.40735e-09	0	3.777e-09	7.50336e-09	0	0	3.84175e-09	0	0	1.17865e-08	7.72615e-09	3.78541e-09	0	7.89394e-09	0	2.05191e-07	3.96227e-09	3.94045e-09	1.20019e-08	3.8749e-09	1.15806e-08	3.76337e-09	0	0	0	7.66403e-09	6.05104e-08	1.09349e-07	1.18516e-07	8.00912e-08	7.39527e-09	0	1.24956e-07	3.05036e-08	3.34839e-07	1.37721e-07	4.76791e-07	7.52046e-09	0	0	0	0	1.73677e-07	2.30137e-07
AcBaMe_N1T4_Rhodobacterales_65_13	4.9343e-08	2.51192e-08	3.0216e-08	2.45998e-08	1.82575e-08	2.41362e-08	1.78443e-08	7.66055e-08	1.76514e-08	8.67283e-08	7.17345e-08	1.80235e-08	8.98919e-08	4.07948e-08	1.79941e-08	4.76435e-08	7.125e-08	4.24592e-08	4.86685e-08	9.39098e-08	1.93446e-07	4.16285e-08	4.14022e-08	9.85939e-08	7.18272e-08	6.67333e-08	4.66274e-08	9.46488e-08	3.06243e-08	1.77966e-08	6.41021e-07	1.60837e-06	3.39409e-06	4.9051e-06	3.89358e-06	2.61627e-07	6.53662e-08	3.18063e-06	1.88566e-06	6.46044e-06	9.08874e-06	1.01031e-05	3.70991e-07	8.16218e-08	2.42712e-06	2.70641e-06	1.08432e-05	2.81414e-06	8.26108e-06
AcBaMe_N1T5_Betaproteobacteria_54_11	0	0	0	0	6.86291e-09	1.40125e-08	2.60713e-08	0	2.38269e-08	1.51415e-08	2.27467e-08	4.5233e-08	7.64305e-09	3.00647e-08	2.39683e-08	0	0	0	1.54496e-08	3.06098e-08	1.52028e-08	7.41089e-09	7.3262e-09	2.88367e-08	7.45095e-09	1.43717e-08	1.44609e-08	2.20688e-08	7.27801e-09	0	0	0	0	0	7.09886e-09	0	0	2.30745e-08	7.69732e-09	2.27446e-08	7.62184e-09	4.55069e-08	0	0	1.43953e-08	1.45861e-08	2.91613e-08	2.20734e-08	7.30669e-09
AcBaMe_N1T5_Gammaproteobacteria_62_7	0	0	0	0	1.47831e-08	1.44867e-08	7.39208e-09	0	2.21092e-08	2.25727e-08	0	1.53338e-08	3.65511e-08	0	0	0	7.53115e-09	0	0	0	2.89351e-08	0	1.56983e-08	1.52658e-08	1.49644e-08	6.01082e-08	0	0	1.43711e-08	0	7.51596e-09	7.28612e-09	0	0	0	3.48321e-08	7.13197e-09	7.05832e-09	0	0	2.93233e-08	5.73223e-08	0	1.43708e-08	1.52102e-08	0	2.1943e-08	0	2.13751e-08
AcBaMe_N1T6_Bacteria_59_4	0	4.02618e-08	0	0	0	0	0	0	0	0	0	0	0	0	0	0	0	0	0	0	4.92834e-08	0	0	0	0	0	0	0	0	0	0	0	0	0	0	0	0	0	0	0	0	0	0	0	0	0	0	0	0
AcBaMe_N1T6_Bacteroidetes_bacterium_39_5	0	0	0	0	0	0	0	0	0	0	0	0	0	0	0	0	0	0	0	0	0	0	0	0	0	0	0	0	0	0	0	0	0	0	0	0	0	0	0	0	0	0	0	0	0	0	0	0	0
AcBaMe_N1T6_Bdellovibrionales_40_4	0	0	0	0	0	0	0	0	0	0	0	0	0	0	0	0	0	0	0	0	0	0	0	0	0	0	0	0	0	0	0	0	0	0	0	0	0	0	0	0	0	0	0	0	0	0	0	0	0
AcBaMe_N1T6_Burkholderiales_64_6	0	0	0	7.46072e-09	0	0	7.25408e-09	0	0	0	0	0	0	0	0	0	0	0	0	0	0	0	0	0	0	0	0	0	0	0	0	0	0	0	0	0	0	0	0	0	0	0	0	0	0	0	0	0	0
AcBaMe_N1T6_Candidatus_Peregrinibacteria_57_3	0	0	0	0	0	0	0	0	0	0	0	0	0	0	0	0	0	0	0	0	0	0	0	0	0	0	0	0	0	0	0	0	0	0	0	0	0	0	0	0	0	0	0	0	0	0	0	0	0
AcBaMe_N1T6_Candidatus_Peregrinibacteria_61_3	0	0	0	0	0	0	1.94958e-08	0	0	0	0	0	0	0	0	0	0	0	0	0	0	0	0	0	0	0	0	0	0	0	0	0	0	0	0	0	0	0	0	0	0	0	0	0	0	0	0	0	0
AcBaMe_N1T6_Nitrosomonas_sp._42_9	0	6.51292e-09	0	0	6.4736e-09	6.56832e-09	0	0	0	6.5414e-09	6.05348e-09	6.41371e-09	6.40926e-09	6.35344e-09	6.39063e-09	0	1.24367e-08	0	0	0	0	0	0	0	0	6.21594e-09	6.28864e-09	6.26242e-09	0	6.48623e-09	0	0	0	0	0	6.31582e-09	1.84593e-08	0	0	6.20021e-09	0	2.51882e-08	1.26107e-08	6.28426e-09	0	6.30411e-09	1.27003e-08	0	0
AcBaMe_N1T6_Proteobacteria_53_9	0	0	0	0	0	0	5.57396e-09	0	0	0	0	0	0	0	0	0	0	0	0	0	0	0	0	0	0	0	0	0	0	0	0	0	0	0	0	0	0	0	0	0	0	0	0	0	0	0	0	0	0
AcBaMe_N2T0_Actinobacteria_66_6	3.12573e-08	1.04961e-08	3.21459e-08	4.1538e-08	1.05003e-08	2.09536e-08	2.04365e-08	8.45138e-08	4.11008e-08	1.05267e-07	6.24241e-08	7.17442e-08	9.57373e-08	5.33948e-08	3.18379e-08	3.26293e-08	1.04626e-07	3.11549e-08	2.10801e-08	6.31396e-08	2.97828e-07	5.27564e-08	6.30052e-08	6.32161e-08	1.07405e-08	6.25646e-08	1.24381e-07	3.20946e-08	3.11214e-08	1.04868e-08	4.47489e-07	1.86369e-06	5.89086e-06	5.95412e-06	4.81046e-06	1.78943e-07	4.13864e-08	7.36075e-07	9.97955e-07	2.95753e-06	6.19072e-06	8.40068e-06	2.50575e-07	3.62263e-07	3.04373e-06	1.82634e-06	1.23732e-05	2.87316e-06	1.20091e-05
AcBaMe_N2T0_Chloroflexi_73_3	2.78432e-08	1.9386e-08	0	2.04984e-08	3.17551e-08	0	0	2.97772e-08	6.78717e-08	3.84987e-08	7.76279e-08	3.86005e-08	5.90701e-08	6.89591e-08	4.01137e-08	6.04677e-08	5.93814e-08	5.91715e-08	3.97709e-08	1.98561e-08	9.85949e-08	5.91798e-08	2.00692e-08	1.91017e-08	3.90062e-08	4.79783e-08	7.71577e-08	5.87556e-08	1.72785e-07	1.9596e-08	2.88884e-08	3.34633e-07	6.79055e-08	3.95533e-07	2.18179e-07	1.53731e-07	2.87094e-08	8.00457e-07	6.80251e-08	3.04794e-07	7.52048e-07	2.48275e-06	9.75484e-09	6.84673e-08	4.57094e-07	1.27534e-07	1.8507e-07	1.7399e-07	5.36056e-07
AcBaMe_N2T4_Actinobacteria_69_6	4.67453e-08	2.82709e-08	4.62319e-08	5.63539e-08	1.88092e-08	3.66933e-08	2.76064e-08	7.42807e-08	1.1974e-07	1.12065e-07	8.13123e-08	5.66876e-08	9.11744e-08	6.39706e-08	9.37006e-08	6.53757e-08	7.43304e-08	7.32712e-08	2.75403e-08	5.53856e-08	3.65621e-08	6.67088e-08	1.02873e-07	9.51368e-08	2.80475e-08	1.0095e-07	9.41737e-08	6.69234e-08	9.21217e-09	9.17484e-09	3.01977e-07	3.13111e-07	6.44532e-07	4.30925e-07	2.44642e-07	7.23045e-08	1.29057e-07	1.28909e-06	5.65118e-07	1.9587e-06	1.3673e-06	2.6148e-06	6.36206e-08	4.61669e-08	1.31823e-06	6.46409e-07	1.36439e-06	4.68193e-07	9.67489e-07
AcBaMe_N2T5_Burkholderiales_59_8	1.24281e-08	6.34437e-09	6.1589e-09	6.14787e-09	6.43574e-09	1.21446e-08	6.21031e-09	2.45527e-08	1.85188e-08	6.0274e-09	3.03512e-08	2.39602e-08	1.84319e-08	7.90192e-08	2.59056e-08	1.23332e-08	2.47549e-08	1.26819e-08	3.09191e-08	3.11429e-08	6.99935e-07	1.24174e-08	1.84364e-08	0	0	1.83429e-08	6.00362e-08	6.07985e-09	7.40365e-08	1.21463e-08	5.56837e-07	8.29619e-07	3.2316e-06	4.33841e-06	3.06823e-06	1.60399e-07	2.4928e-08	9.4613e-07	1.52732e-06	5.17513e-06	6.78457e-06	7.80161e-06	2.65178e-07	2.42261e-07	2.90635e-06	1.95533e-06	9.46657e-06	2.51129e-06	9.56351e-06
AcBaMe_N3T0_Aeromicrobium_64_3	2.08147e-08	0	0	1.03064e-08	0	0	1.0029e-08	4.2327e-08	4.23579e-08	6.11999e-08	3.01411e-08	1.01832e-08	1.98802e-08	2.10702e-08	2.18485e-08	3.24174e-08	2.03682e-08	2.11531e-08	1.04061e-08	0	2.05306e-08	2.10391e-08	3.10611e-08	2.06013e-08	2.10521e-08	0	2.03972e-08	1.05202e-08	1.04596e-08	0	0	7.1944e-08	1.34616e-07	6.13043e-08	2.47335e-07	3.99267e-08	1.9647e-08	1.79043e-07	5.09004e-08	1.15343e-06	2.1692e-07	1.17719e-06	3.09796e-08	3.2022e-08	3.70567e-07	3.98709e-07	1.09059e-06	2.14229e-07	6.74754e-07
AcBaMe_N3T1_Bacteroidetes_bacterium_41_4	4.03947e-09	1.21576e-08	0	8.09747e-09	4.03413e-09	4.00322e-09	4.0022e-09	3.87543e-09	3.9346e-09	3.91405e-09	0	0	7.7781e-09	0	3.88764e-09	8.14484e-09	3.99441e-09	0	0	0	0	1.22332e-08	1.60656e-08	7.97358e-09	4.01353e-09	4.07685e-09	3.99565e-09	4.08488e-09	3.9705e-09	3.94486e-09	3.56704e-08	1.58212e-08	4.86629e-07	1.54534e-07	2.1889e-07	8.26045e-09	1.20401e-08	1.16153e-07	1.40382e-07	2.54817e-07	1.12007e-06	1.72223e-06	1.07514e-07	3.9287e-09	9.4694e-08	6.72029e-08	5.44304e-08	4.09116e-07	6.77907e-07
AcBaMe_N3T1_Candidatus_Roizmanbacteria_41_3	0	0	0	0	0	0	0	0	0	0	0	0	0	0	0	0	2.06381e-08	2.03272e-08	0	0	0	0	0	0	0	0	0	0	0	0	0	0	0	0	1.96235e-08	1.91539e-08	0	0	1.92155e-08	0	1.9512e-08	9.88764e-08	0	0	0	0	1.96851e-08	1.98533e-08	1.7677e-07
AcBaMe_N3T2_Bacteroidetes_41_3	0	1.03275e-08	0	3.52211e-09	3.71842e-09	3.98577e-09	0	2.09838e-08	1.05987e-08	0	1.38929e-08	3.53139e-09	3.52121e-09	2.10047e-08	0	2.19248e-08	0	1.45001e-08	7.30023e-09	1.46485e-08	0	3.55162e-09	3.66669e-09	7.28144e-09	1.81385e-08	1.09264e-08	2.51969e-08	1.09738e-08	6.0741e-08	0	3.59708e-09	0	3.62476e-09	5.50218e-08	4.71438e-08	7.118e-09	3.554e-09	1.26766e-07	1.76713e-08	1.86674e-07	1.53777e-07	2.76477e-07	8.97234e-08	7.22509e-09	3.62237e-09	3.61288e-09	2.11644e-08	1.12231e-08	1.38695e-07
AcBaMe_N3T2_Bacteroidetes_41_6	1.02535e-08	6.88485e-09	0	6.77709e-09	0	3.38495e-09	0	3.37184e-09	0	6.65049e-09	3.35035e-09	1.3333e-08	3.34264e-09	6.67944e-09	6.72404e-09	2.02134e-08	0	1.3442e-08	1.67333e-08	1.00646e-08	7.49821e-08	3.31906e-09	3.37448e-09	1.34873e-08	6.69921e-09	6.60926e-09	3.3694e-09	3.35874e-09	0	3.37253e-09	6.77749e-09	1.01853e-08	2.67681e-08	5.68918e-08	3.88849e-07	1.01034e-08	6.74453e-09	9.13037e-08	1.14638e-07	5.18603e-07	1.62791e-07	1.88384e-07	7.75957e-08	0	2.84839e-07	1.66196e-08	3.12022e-07	5.35757e-08	8.7724e-08
AcBaMe_N3T3_Actinomycetia_69_3	2.10688e-08	3.94596e-08	2.01469e-08	1.01706e-08	1.03145e-08	1.06651e-08	4.29629e-08	6.58993e-08	8.52582e-08	3.1535e-08	5.33015e-08	3.23221e-08	4.12893e-08	9.31874e-08	2.1878e-08	6.21092e-08	4.3069e-08	2.19564e-08	3.15395e-08	6.49744e-08	8.51813e-08	2.0992e-08	0	3.3284e-08	3.22474e-08	3.24984e-08	5.22993e-08	4.11354e-08	2.10479e-08	1.07172e-08	6.24977e-08	4.17307e-08	6.43149e-08	2.72599e-07	1.04234e-08	6.16733e-08	3.13779e-08	8.33656e-08	9.43208e-08	1.4958e-07	4.80344e-07	3.02014e-07	7.25135e-08	4.25514e-08	2.62694e-07	7.44566e-08	2.79412e-07	1.5099e-07	3.79107e-07
AcBaMe_N3T3_Bacteria_32_3	0	0	0	0	0	0	0	0	0	0	0	0	1.81878e-08	1.87193e-08	0	0	0	0	0	0	0	0	1.93711e-08	0	0	0	0	0	0	0	0	0	0	1.77574e-08	8.71982e-08	0	0	0	0	2.71e-07	3.77812e-07	3.62582e-08	0	1.94061e-08	1.75483e-08	0	3.57196e-08	0	1.08115e-07
AcBaMe_N3T3_Candidatus_Promineofilum_breve_66_7	4.77814e-08	5.65365e-08	3.25562e-08	2.3707e-08	2.353e-08	1.53217e-08	7.8018e-09	1.0915e-07	1.15234e-07	7.8541e-08	8.73271e-08	1.31623e-07	1.64712e-07	1.09891e-07	1.2074e-07	8.62464e-08	6.08897e-08	9.50888e-08	7.50803e-08	8.61789e-08	2.56613e-07	8.30871e-08	4.67259e-08	1.51247e-07	5.3777e-08	1.40406e-07	8.53499e-08	1.499e-07	4.62565e-08	7.75263e-09	4.49149e-07	3.66046e-07	7.36988e-07	1.67711e-06	1.44624e-06	1.36695e-07	1.31086e-07	1.22711e-06	3.1161e-07	1.14556e-06	1.28212e-06	5.6171e-06	1.32286e-07	1.33426e-07	9.46934e-07	9.4389e-08	1.22471e-06	2.89099e-07	4.07858e-06
AcBaMe_N3T4_Bacteroidetes_38_12	1.16844e-08	1.74001e-08	0	5.82511e-09	0	0	5.78114e-09	5.75273e-09	5.66404e-09	1.12269e-08	1.12426e-08	1.71305e-08	2.3047e-08	1.15088e-08	1.13024e-08	0	5.688e-09	1.14443e-08	0	5.65242e-09	6.70018e-08	0	0	1.12821e-08	1.1404e-08	5.67776e-09	5.71338e-09	5.57633e-09	6.15694e-08	0	3.92717e-07	6.82809e-07	1.76616e-06	1.47279e-06	1.24126e-06	4.58743e-08	0	1.40915e-06	1.14653e-06	2.88582e-06	3.23569e-06	5.2467e-06	1.73108e-08	1.70633e-08	2.17654e-06	1.78016e-06	5.62633e-06	9.90392e-07	3.54274e-06
AcBaMe_N3T4_Chloroflexi_bacterium_67_3	2.13109e-08	5.57675e-09	5.52991e-09	5.59487e-09	5.60606e-09	5.82757e-09	5.66794e-09	1.07651e-08	1.62611e-08	2.18621e-08	2.2015e-08	2.80247e-08	4.38744e-08	4.3936e-08	2.27495e-08	2.25067e-08	2.24417e-08	2.86184e-08	2.92712e-08	2.28357e-08	2.24517e-08	1.13902e-08	2.28597e-08	2.78388e-08	2.84882e-08	2.80747e-08	3.9507e-08	1.1171e-08	0	5.52568e-09	0	0	1.07474e-08	5.46012e-09	5.53234e-09	1.10101e-08	3.82053e-08	1.68912e-08	4.93418e-08	1.7032e-08	4.31997e-07	2.24341e-08	1.08561e-08	3.86793e-08	1.65507e-08	2.20115e-08	3.87585e-08	4.48495e-08	1.35319e-07
AcBaMe_N3T5_Proteobacteria_66_6	4.43164e-08	0	2.62703e-08	2.56835e-08	2.59202e-08	3.44793e-08	8.76796e-09	7.70831e-08	6.77241e-08	2.53463e-08	8.41936e-08	9.38785e-08	1.02126e-07	8.57147e-08	2.5814e-08	6.13384e-08	3.44408e-08	4.31033e-08	1.72691e-08	6.19115e-08	4.22144e-08	1.74754e-08	8.65029e-08	5.17246e-08	6.83681e-08	7.73931e-08	6.89026e-08	4.36702e-08	8.88583e-09	8.58822e-09	0	4.30324e-08	8.71069e-09	0	8.66039e-09	1.18672e-07	5.89935e-08	8.51859e-08	7.68072e-08	7.52805e-08	4.16134e-08	7.47918e-08	7.90423e-08	6.11787e-08	4.16279e-08	5.08577e-08	6.90701e-08	6.98188e-08	1.09972e-07
AcBaMe_N4T0_Dehalococcoidia_bacterium_62_2	6.91088e-09	6.87486e-09	6.89535e-09	1.41973e-08	1.44942e-08	0	0	1.37501e-08	2.77491e-08	2.04107e-08	6.83588e-09	3.45943e-08	2.76861e-08	6.86382e-09	1.42749e-08	0	2.0909e-08	0	1.41258e-08	1.39635e-08	1.40833e-08	2.82252e-08	1.41351e-08	2.77449e-08	0	1.3762e-08	2.0629e-08	1.37778e-08	0	0	0	0	0	0	6.96932e-09	4.77991e-08	1.38123e-08	6.95655e-09	2.75891e-08	0	1.39649e-08	4.9109e-08	2.71864e-08	2.74538e-08	0	0	3.41879e-08	0	3.38098e-08
AcBaMe_N4T1_Gemmatimonadetes_68_2	1.34277e-08	1.36553e-08	6.70999e-09	6.75299e-09	0	2.05825e-08	0	2.03392e-08	6.78149e-09	1.35345e-08	4.78795e-08	9.5408e-08	7.40583e-08	6.74684e-08	3.36676e-08	1.35953e-08	6.92122e-09	2.00763e-08	4.06371e-08	3.42556e-08	2.61642e-07	7.54698e-08	4.16838e-08	2.03723e-08	3.38458e-08	2.72325e-08	3.39669e-08	2.75203e-08	6.80363e-09	1.33769e-08	3.11479e-07	3.63392e-07	5.69024e-07	7.18412e-07	5.90208e-07	5.51737e-08	4.75373e-08	8.0933e-07	7.05748e-07	2.39212e-06	1.0176e-06	1.858e-06	9.38517e-08	4.72148e-08	1.20459e-06	5.56747e-07	3.01593e-06	7.54671e-07	2.6916e-06
AcBaMe_N4T1_Planctomycetia_62_2	9.70882e-09	1.9769e-08	0	1.92958e-08	2.01935e-08	5.23692e-09	5.16727e-09	4.83095e-08	1.96676e-08	1.45617e-08	3.39894e-08	4.91916e-08	2.42883e-08	2.92343e-08	1.0013e-08	4.92133e-09	1.51502e-08	1.49399e-08	3.02699e-08	9.93547e-09	6.48308e-08	2.08091e-08	2.11282e-08	3.07798e-08	3.0481e-08	2.52525e-08	1.4928e-08	3.00547e-08	5.0336e-09	0	0	2.01137e-08	4.91877e-09	4.97202e-09	9.95226e-09	3.51022e-08	1.94423e-08	1.47011e-08	5.33627e-08	2.93532e-08	2.97983e-08	4.47701e-08	6.96263e-08	1.97275e-08	1.47249e-08	1.98102e-08	3.91198e-08	3.48242e-08	1.95304e-08
AcBaMe_N4T3_Actinobacteria_68_11	5.27036e-08	6.75531e-08	4.53713e-08	6.02211e-08	1.51223e-08	5.22857e-08	3.7674e-08	1.72907e-07	1.29696e-07	1.54203e-07	1.66151e-07	2.71761e-07	2.48439e-07	1.61295e-07	2.23932e-07	2.15813e-07	2.25566e-07	1.59861e-07	1.48548e-07	2.13921e-07	1.51029e-07	2.20407e-07	1.28395e-07	1.92491e-07	1.31156e-07	1.35032e-07	1.50055e-07	2.50082e-07	8.29289e-08	1.71974e-07	1.34028e-06	7.63531e-07	2.03985e-06	1.30522e-06	1.79127e-06	2.78002e-07	2.51611e-07	1.76783e-06	5.30982e-07	2.35155e-06	3.02501e-06	6.06914e-06	2.01886e-07	2.35953e-07	1.66619e-06	5.08697e-07	3.78314e-06	4.91321e-07	1.84254e-06
AcBaMe_N4T3_Phyllobacteriaceae_bacterium_63_1	2.49717e-08	0	0	8.60165e-09	0	0	0	1.69807e-08	1.68179e-08	1.68129e-08	8.64747e-09	1.71043e-08	0	0	8.67956e-09	3.41295e-08	8.80523e-09	8.7923e-09	8.62195e-09	0	1.7403e-08	2.55713e-08	2.53292e-08	0	2.6334e-08	1.69975e-08	1.71241e-08	2.55561e-08	0	8.44255e-09	0	8.54203e-09	8.47118e-09	0	3.54331e-08	4.09169e-08	3.37908e-08	0	0	5.04585e-08	3.63998e-07	1.71272e-08	8.44161e-09	8.48429e-09	8.46058e-09	1.68574e-08	8.54636e-09	2.53869e-08	8.58415e-09
AcBaMe_N4T4_Actinobacteria_68_7	5.34899e-08	8.11888e-08	5.43043e-08	5.5038e-08	4.01507e-08	6.10697e-08	5.30048e-08	2.29758e-07	2.02123e-07	1.60808e-07	2.12268e-07	2.0334e-07	2.16607e-07	1.23211e-07	8.36887e-08	1.38987e-07	1.27346e-07	1.43729e-07	1.58643e-07	1.09961e-07	1.87418e-07	1.6194e-07	1.44488e-07	2.04658e-07	1.5382e-07	1.57082e-07	2.61531e-07	1.8962e-07	3.33658e-08	6.78854e-09	2.0546e-08	6.73701e-09	3.32395e-08	3.22824e-08	6.59384e-09	3.1767e-07	1.51884e-07	2.00959e-07	2.36506e-07	2.21671e-07	1.53911e-07	1.08156e-07	2.08137e-07	1.42259e-07	2.91208e-07	1.82802e-07	1.79791e-07	1.88788e-07	2.47536e-07
AcBaMe_N4T4_Actinomycetia_60_4	1.15757e-08	0	1.15128e-08	1.10886e-08	0	0	0	4.46651e-08	0	2.24621e-08	1.134e-08	2.25738e-08	2.16621e-08	5.68118e-08	3.41902e-08	0	4.59902e-08	4.50015e-08	1.11778e-08	1.1048e-08	2.20399e-08	1.11615e-08	2.22152e-08	2.21818e-08	0	3.51218e-08	3.34661e-08	2.29957e-08	1.14213e-08	0	0	0	1.07527e-08	0	0	3.39495e-08	1.10287e-08	0	3.2952e-08	2.28459e-08	5.51128e-08	3.36548e-08	2.26619e-08	2.25291e-08	0	2.20627e-08	0	1.10638e-08	2.16149e-08
AcBaMe_N4T4_Micrococcales_72_2	0	9.7533e-09	1.02905e-08	9.89705e-09	9.87046e-09	0	0	1.03176e-08	5.17524e-08	3.11868e-08	6.19744e-08	1.02977e-08	8.12849e-08	6.21097e-08	3.15356e-08	2.077e-08	2.13153e-08	1.01462e-08	4.10436e-08	3.05334e-08	5.17406e-08	3.15274e-08	3.16795e-08	5.23237e-08	3.24502e-08	4.27141e-08	5.2531e-08	5.25729e-08	0	0	0	6.04783e-08	1.97507e-08	2.02799e-08	5.13532e-08	2.06878e-08	4.10908e-08	1.50699e-07	9.35701e-08	3.77791e-07	6.09789e-08	3.94786e-07	7.96687e-08	3.96745e-08	5.01919e-08	5.15149e-08	2.55112e-07	5.01944e-08	1.41928e-07
AcBaMe_N4T5_Bacteroidetes_36_8	2.23624e-08	4.65895e-09	0	9.10432e-09	4.31481e-09	4.43093e-09	8.55305e-09	8.73308e-09	4.488e-09	4.43583e-09	8.93723e-09	4.5097e-09	8.97354e-09	4.33587e-09	8.38506e-09	1.80124e-08	8.78991e-09	0	0	4.39266e-09	1.27698e-08	8.5198e-09	0	0	4.29203e-09	4.41812e-09	4.48167e-09	4.37114e-09	0	4.50204e-09	2.77919e-08	9.46737e-08	7.85692e-08	4.87943e-08	1.71162e-08	1.77347e-08	4.09517e-09	9.76569e-08	1.95975e-07	5.98712e-07	6.84683e-07	9.58269e-07	0	1.74933e-08	3.17194e-07	0	3.25759e-07	0	1.03569e-06
AcBaMe_N4T5_Gordonia_68_5	5.58504e-08	9.32816e-09	3.72157e-08	1.85321e-08	1.87677e-08	0	0	5.57653e-08	1.10657e-07	7.43799e-08	4.69505e-08	3.71362e-08	8.32469e-08	6.49339e-08	8.34765e-08	1.86139e-08	4.6375e-08	9.3731e-08	6.51259e-08	1.20239e-07	1.3266e-07	3.73878e-08	5.5703e-08	3.7199e-08	3.71579e-08	1.90283e-08	7.58942e-08	4.74495e-08	0	9.29737e-09	0	0	0	0	0	9.31029e-08	7.47283e-08	5.58835e-08	3.76773e-08	8.33231e-08	5.55606e-08	1.47544e-07	5.58692e-08	2.76913e-08	7.43254e-08	6.43718e-08	1.1019e-07	6.45088e-08	8.31216e-08
AcBaMe_N4T6_Bacteria_29_6	1.86264e-08	9.31578e-09	4.66476e-09	4.66181e-09	0	0	0	0	9.36295e-09	4.64481e-09	9.29198e-09	9.31935e-09	9.28844e-09	0	0	0	0	0	1.39119e-08	0	0	0	1.35913e-08	0	1.35026e-08	4.66995e-09	4.67179e-09	4.71684e-09	0	0	0	0	0	0	8.9959e-09	4.673e-09	0	9.33773e-09	4.65778e-09	1.81053e-08	8.95818e-09	9.35926e-09	9.28819e-09	9.36072e-09	0	4.64775e-09	9.26342e-09	4.49623e-09	4.61552e-09
AcBaMe_P1T0_Actinobacteria_71_6	1.40983e-08	2.15043e-08	5.19481e-08	7.16256e-09	7.29325e-09	0	5.09325e-08	6.93048e-08	5.64447e-08	7.96872e-08	9.90868e-08	7.15649e-08	1.42154e-07	7.69517e-08	4.31518e-08	1.43621e-08	3.6558e-08	4.38349e-08	7.89154e-08	0	6.988e-08	1.23306e-07	2.94201e-08	8.13645e-08	5.15454e-08	5.13796e-08	9.07155e-08	1.02045e-07	0	1.44524e-08	0	2.06675e-08	1.41941e-08	0	0	7.98689e-08	1.10726e-07	1.21119e-07	1.21366e-07	8.61082e-08	8.33448e-08	7.96328e-08	1.0142e-07	1.13947e-07	4.26197e-08	7.41002e-08	7.14778e-08	9.27751e-08	9.42978e-08
AcBaMe_P1T0_Burkholderiales_49_6	0	0	0	0	0	7.90096e-09	0	7.43453e-09	7.37706e-09	7.4158e-09	0	7.35468e-09	7.23089e-09	7.35656e-09	7.64345e-09	0	0	3.09448e-08	2.25784e-08	0	7.77345e-09	0	0	1.48557e-08	2.23162e-08	0	1.51603e-08	1.52999e-08	7.68988e-09	0	0	0	0	7.62353e-09	7.46344e-09	0	0	2.19125e-08	7.35718e-09	7.56746e-09	0	3.02949e-08	7.81193e-09	2.22351e-08	7.67018e-09	3.01111e-08	2.99897e-08	7.53773e-09	7.46821e-09
AcBaMe_P1T0_Candidatus_Microthrix_parvicella_67_75	1.8384e-07	1.70735e-07	1.52118e-07	1.95701e-07	1.98935e-07	1.50122e-07	1.49056e-07	7.32972e-07	4.58054e-07	5.50905e-07	8.67241e-07	7.22593e-07	1.00691e-06	5.91079e-07	7.24609e-07	6.43131e-07	5.3916e-07	5.18804e-07	5.56841e-07	6.56955e-07	1.25331e-06	7.3179e-07	5.82692e-07	6.28559e-07	6.01636e-07	5.84242e-07	8.17492e-07	6.43031e-07	2.64312e-07	5.10898e-08	3.33157e-06	2.78201e-06	6.19756e-06	6.63407e-06	6.09983e-06	9.3952e-07	4.96359e-07	6.24602e-06	4.14919e-06	1.66429e-05	1.51749e-05	2.72447e-05	1.37578e-06	8.46174e-07	9.24421e-06	5.57949e-06	2.01462e-05	2.97868e-06	1.20351e-05
AcBaMe_P1T0_Chloroflexi_bacterium_56_3	3.19579e-08	4.66013e-09	4.70146e-09	0	3.06021e-08	5.30627e-09	0	1.39987e-08	2.88188e-08	2.31948e-08	1.39425e-08	9.37428e-09	4.24692e-08	2.81667e-08	1.46741e-08	1.49733e-08	1.93258e-08	1.46544e-08	1.4485e-08	1.4586e-08	4.74455e-09	4.82716e-09	1.45687e-08	1.94173e-08	9.74967e-09	4.73691e-09	1.44962e-08	1.90121e-08	0	4.88278e-09	4.81261e-09	4.84853e-09	9.55e-09	1.95209e-08	1.46146e-08	4.80062e-09	2.88989e-08	9.55505e-09	5.84438e-08	4.27573e-08	7.13058e-08	2.88042e-08	5.75725e-08	2.4113e-08	2.42021e-08	3.89098e-08	1.0174e-07	6.43966e-08	5.79741e-08
AcBaMe_P1T1_Bacteria_37_7	3.75135e-09	1.1737e-08	3.72641e-09	0	3.83447e-09	0	1.11996e-08	2.26794e-08	1.47521e-08	2.56942e-08	3.71835e-08	2.86897e-08	1.47462e-08	3.70305e-09	1.90166e-08	1.49625e-08	7.35302e-09	1.12124e-08	2.18231e-08	3.65877e-08	2.62298e-08	3.67981e-09	1.49169e-08	1.84513e-08	1.4689e-08	7.39272e-09	2.20758e-08	1.1e-08	1.1237e-08	0	2.60281e-08	7.06242e-08	3.4104e-07	1.62912e-07	2.9625e-08	1.8751e-08	2.92497e-08	2.29897e-08	4.81996e-08	1.14282e-07	3.67246e-07	2.17601e-07	1.50815e-08	1.85917e-08	4.54338e-08	4.51358e-08	4.44494e-07	2.97558e-08	3.31729e-08
AcBaMe_P1T1_Burkholderiales_68_6	0	0	1.95756e-08	1.94624e-08	3.22703e-08	1.33636e-08	0	3.85748e-08	6.44482e-08	2.60579e-08	0	4.7096e-08	5.29211e-08	0	4.59982e-08	3.27375e-08	4.6793e-08	5.23423e-08	3.28878e-08	5.26011e-08	5.88462e-08	0	0	0	5.49459e-08	2.0078e-08	0	0	0	0	0	1.2579e-08	0	0	5.10827e-08	0	0	4.54995e-08	3.92824e-08	1.0494e-07	6.62582e-08	1.872e-07	3.33611e-08	5.96517e-08	0	5.24301e-08	2.70185e-08	0	0
AcBaMe_P1T1_Micrococcales_67_7	1.12277e-08	2.23532e-08	2.2013e-08	2.15327e-08	4.36239e-08	3.25653e-08	2.08346e-08	7.43959e-08	7.77949e-08	3.19567e-08	6.46447e-08	6.45775e-08	8.49562e-08	6.30628e-08	3.23713e-08	5.33137e-08	7.51184e-08	7.74534e-08	4.39257e-08	7.5782e-08	1.54682e-07	5.42749e-08	1.08698e-08	2.20485e-08	2.13064e-08	3.22099e-08	1.14271e-07	8.5586e-08	1.06289e-08	1.10375e-08	1.71673e-07	1.17346e-07	1.38567e-07	2.21367e-07	1.03783e-08	8.48891e-08	9.77903e-08	4.54967e-07	2.46893e-07	2.55743e-07	4.39569e-07	1.00543e-06	6.48965e-08	7.5671e-08	7.02492e-07	2.38377e-07	1.5984e-06	1.92636e-07	2.36468e-07
AcBaMe_P1T1_Ruminococcus_42_2	1.05258e-08	0	0	0	0	0	0	0	0	0	0	0	0	0	0	0	0	0	0	0	0	0	0	0	0	0	0	0	0	0	1.16298e-08	0	0	0	0	0	0	0	0	0	0	0	0	0	0	0	0	0	0
AcBaMe_P1T1_unclassified_Nitrospira_59_80	1.28096e-07	1.48843e-07	6.00529e-08	7.88005e-08	1.52404e-07	1.53879e-07	1.57521e-07	3.08814e-07	3.43843e-07	2.09634e-07	2.85584e-07	3.1621e-07	3.60095e-07	3.83587e-07	2.4722e-07	2.4463e-07	2.7876e-07	2.39842e-07	2.7305e-07	3.20342e-07	3.97206e-07	2.45343e-07	1.94986e-07	2.8759e-07	9.31563e-08	3.19162e-07	4.78641e-07	4.28163e-07	6.7925e-08	1.34596e-08	2.65247e-08	6.23203e-08	1.31833e-08	5.39479e-08	3.8996e-08	3.43293e-07	1.90212e-07	1.62592e-07	1.81131e-07	2.12114e-07	4.85495e-07	3.93026e-07	4.67034e-07	3.43149e-07	2.98507e-07	3.40531e-07	2.8023e-07	4.73471e-07	3.32934e-07
AcBaMe_P1T2_Acidobacteria_bacterium_70_3	4.92138e-08	4.9119e-08	1.04133e-08	3.11884e-08	0	0	0	5.90472e-08	3.87483e-08	3.95412e-08	5.93256e-08	8.80528e-08	4.95194e-08	9.81195e-09	0	0	1.02105e-08	1.02572e-08	3.09679e-08	5.0835e-08	1.02406e-08	7.02955e-08	3.94189e-08	3.00754e-08	3.98684e-08	4.95479e-08	4.03514e-08	2.99963e-08	2.99389e-08	1.01575e-08	1.0426e-07	2.01391e-08	2.45165e-07	8.22977e-08	1.22597e-07	7.06372e-08	3.96639e-08	5.84122e-08	2.01114e-07	1.18488e-07	1.29619e-07	5.79648e-07	4.01055e-08	3.9743e-08	2.61478e-07	8.00127e-08	3.17673e-07	2.59218e-07	7.06269e-07
AcBaMe_P1T4_Burkholderiales_69_2	0	2.13451e-08	7.05132e-09	0	0	0	0	0	2.72698e-08	0	4.173e-08	2.09787e-08	5.55934e-08	2.10696e-08	0	0	0	0	0	1.44087e-08	0	0	0	2.087e-08	0	2.10815e-08	2.71353e-08	1.40356e-08	0	0	0	6.92985e-09	0	0	6.9349e-09	1.38778e-08	6.25618e-08	1.39458e-08	4.14596e-08	1.06066e-07	4.1771e-08	4.24408e-08	6.92916e-08	4.10401e-08	4.16932e-08	4.18396e-08	4.82126e-08	0	0
AcBaMe_P1T5_Bacteroidetes_40_2	0	0	0	0	3.81354e-09	0	0	0	0	0	0	0	0	0	0	0	0	0	0	0	0	0	0	0	0	0	0	0	0	0	4.96744e-08	0	0	8.20778e-08	1.69066e-07	0	0	0	0	4.03329e-07	3.54581e-07	0	0	0	0	0	1.58357e-07	0	0
AcBaMe_P1T6_Bacteria_37_3	0	0	0	0	0	0	1.18404e-08	0	0	0	0	0	0	0	0	0	0	1.10504e-08	0	1.08698e-08	0	0	0	0	0	2.42995e-08	0	0	0	0	0	0	0	0	0	1.07787e-08	0	0	0	0	3.2808e-08	0	0	0	0	1.16164e-08	0	0	3.39798e-08
AcBaMe_P1T6_Gammaproteobacteria_66_10	5.44867e-08	1.57962e-08	8.1174e-09	3.93248e-08	4.71977e-08	2.97057e-08	3.93225e-08	1.38796e-07	8.66999e-08	5.4577e-08	9.20978e-08	7.41737e-08	1.30157e-07	6.97933e-08	7.74958e-08	8.76695e-08	3.85868e-08	1.07619e-07	1.50494e-07	6.99437e-08	9.43606e-08	6.86988e-08	5.48676e-08	5.32342e-08	3.93294e-08	1.07468e-07	5.43024e-08	1.24523e-07	2.37743e-08	7.61339e-09	0	1.54575e-08	7.60302e-09	7.93445e-09	0	5.46275e-08	7.79127e-08	9.63697e-08	9.2029e-08	7.48694e-08	1.09578e-07	7.72732e-08	1.43508e-07	1.28966e-07	6.25803e-08	1.27511e-07	6.14622e-08	1.22146e-07	8.82133e-08
AcBaMe_P2T0_Rhodoferax_59_7	0	0	0	0	0	0	0	0	2.85662e-08	0	0	0	0	1.17625e-08	5.58256e-09	4.09944e-08	4.51063e-08	3.38085e-08	2.80469e-08	0	8.85629e-08	1.1639e-08	6.00269e-09	0	1.69673e-08	4.61279e-08	1.75533e-08	0	5.2392e-08	0	3.10438e-07	2.19611e-07	2.77184e-06	2.3007e-06	0	5.53819e-08	2.27856e-08	0	0	2.93935e-06	2.67337e-06	0	0	0	0	0	0	0	0
AcBaMe_P2T0_Xanthomonadales_60_6	7.0673e-09	0	0	0	0	0	0	6.79314e-09	0	0	2.72744e-08	6.83986e-09	1.40488e-08	7.01831e-09	3.54181e-08	1.35502e-08	1.39637e-08	1.38266e-08	1.39903e-08	2.09735e-08	6.77491e-08	1.39212e-08	2.10025e-08	2.10924e-08	1.37818e-08	2.0457e-08	6.90343e-09	3.42895e-08	1.12418e-07	0	3.48995e-08	3.23366e-07	1.72799e-07	1.08375e-07	8.16518e-08	2.75962e-08	6.75581e-09	4.05057e-08	0	1.20533e-06	1.10697e-07	8.91908e-07	3.47854e-08	1.4114e-08	3.44521e-08	6.79289e-09	9.58897e-08	2.05087e-08	2.42507e-07
AcBaMe_P2T2_Betaproteobacteria_58_6	0	0	9.339e-09	1.42043e-08	4.62635e-09	4.71609e-09	0	1.39624e-08	2.32479e-08	9.12639e-09	4.61609e-09	1.80775e-08	9.27271e-09	9.08608e-09	0	0	4.60736e-09	1.83789e-08	2.86661e-08	1.39596e-08	7.38476e-08	1.39879e-08	1.43189e-08	2.79207e-08	1.41406e-08	9.14737e-09	3.10384e-08	1.84424e-08	1.82919e-08	0	1.71914e-07	7.1464e-07	5.11094e-07	1.26889e-06	1.23631e-06	2.32814e-08	9.34879e-09	9.35629e-07	5.87928e-07	2.38027e-06	2.34596e-06	4.52628e-06	2.63963e-07	5.68759e-08	1.36605e-06	3.21615e-07	3.6009e-06	5.90851e-07	3.25593e-06
AcBaMe_P2T3_Aestuariivirga_litoralis_61_4	1.47429e-08	1.52892e-08	2.31522e-08	7.90225e-09	0	7.77293e-09	0	7.48742e-09	7.44204e-09	0	7.30043e-09	0	1.49954e-08	0	2.29066e-08	2.26134e-08	0	7.62041e-09	0	0	2.30104e-08	7.76986e-09	0	0	2.33856e-08	0	0	0	0	0	7.58214e-09	1.49993e-08	0	0	1.45381e-08	7.27045e-09	0	0	7.65624e-09	7.56577e-09	3.72694e-08	1.57918e-07	7.63251e-09	0	1.53976e-08	0	3.06033e-08	1.50972e-08	0
AcBaMe_P2T3_Rhodobacterales_62_2	0	6.48882e-09	0	0	6.77667e-09	6.83235e-09	0	2.61925e-08	6.4913e-09	6.53079e-09	6.48323e-09	1.29896e-08	6.58526e-09	0	0	6.83729e-09	0	1.32808e-08	2.6956e-08	3.97855e-08	6.6501e-09	0	2.0117e-08	6.53566e-09	0	6.70216e-09	1.32485e-08	0	0	0	3.3298e-07	2.36384e-07	7.92141e-07	3.29659e-07	1.63919e-07	1.91256e-08	3.1981e-08	2.60411e-08	3.88538e-07	4.78505e-07	3.36964e-07	1.02508e-06	1.99473e-08	6.6005e-09	4.3679e-07	6.74702e-09	5.64073e-07	8.0472e-08	5.22567e-07
AcBaMe_P2T4_Burkholderiales_67_4	0	0	0	0	0	0	0	0	0	3.3622e-08	6.49476e-09	2.73344e-08	0	0	0	6.98254e-09	2.74409e-08	2.08287e-08	4.10255e-08	0	0	5.59363e-08	7.18577e-09	2.0485e-08	0	2.06628e-08	2.83371e-08	0	2.76067e-08	0	8.39099e-07	0	0	1.32074e-06	1.61552e-06	0	0	0	0	2.41901e-06	0	0	0	0	0	5.70099e-07	0	0	2.64681e-06
AcBaMe_P2T4_Rhodocyclales_58_17	2.88534e-08	2.06212e-08	0	7.20447e-09	0	0	0	3.5535e-08	4.3207e-08	0	0	6.85227e-08	2.08339e-07	1.71062e-07	4.89283e-08	5.88507e-08	7.20416e-09	1.4441e-08	7.46505e-08	1.31049e-07	1.26028e-07	4.19947e-08	2.88807e-08	2.95137e-08	2.32514e-08	7.08071e-08	2.10406e-07	2.50831e-07	6.95396e-09	0	0	7.32757e-09	6.72297e-09	0	0	2.81033e-08	5.47112e-08	0	0	2.46792e-08	8.89227e-08	4.88969e-08	7.22381e-08	2.64898e-08	7.15142e-09	0	7.46336e-08	6.18866e-08	4.30283e-08
AcBaMe_P2T5_Bacteroidetes_36_4	0	0	0	0	3.39068e-09	0	0	0	0	0	3.33512e-09	0	0	0	6.78037e-09	0	0	0	0	0	0	0	0	0	0	0	0	0	0	0	0	0	0	7.27506e-08	0	6.62306e-09	0	1.00937e-08	0	7.3664e-08	1.40981e-07	2.41083e-07	1.97522e-08	0	0	0	0	0	0
AcBaMe_P2T5_Chitinophagales_43_5	5.19349e-09	5.18971e-09	0	2.05817e-08	0	0	4.9474e-09	4.92684e-09	5.05259e-09	5.30668e-09	1.02836e-08	1.51685e-08	5.08078e-09	0	0	1.01981e-08	5.2117e-09	0	1.00799e-08	5.12181e-09	1.57059e-08	0	0	1.02573e-08	5.06845e-09	4.95528e-09	5.01163e-09	0	0	0	1.5225e-08	3.633e-08	1.47464e-07	2.1638e-07	1.85564e-07	1.01141e-08	0	2.55344e-07	1.12382e-07	3.18846e-07	4.85962e-07	8.25197e-07	2.65931e-07	5.14693e-09	1.84751e-07	1.09862e-07	6.02575e-08	1.02231e-07	1.62663e-07
AcBaMe_P2T5_Deltaproteobacteria_bacterium_69_7	4.93834e-08	7.75133e-08	8.40983e-08	5.19125e-08	5.87936e-08	6.19654e-08	5.53851e-08	1.02375e-07	9.44702e-08	1.61168e-07	2.18097e-07	1.72833e-07	2.57442e-07	2.55983e-07	3.42664e-08	5.93504e-08	4.45992e-08	6.14256e-08	7.54633e-08	9.13507e-08	2.97836e-07	1.2817e-07	1.14607e-07	2.54441e-07	1.40985e-07	2.30838e-07	2.53417e-07	2.42117e-07	1.54594e-07	6.796e-09	7.97165e-07	6.68082e-07	2.16705e-06	2.20962e-06	1.70126e-06	2.23273e-07	1.50422e-07	1.20056e-06	9.33058e-07	3.98307e-06	5.85195e-06	8.89204e-06	3.1337e-07	2.40432e-07	1.76375e-06	1.77006e-06	4.56528e-06	1.16528e-06	3.96063e-06
AcBaMe_P2T6_Burkholderiales_67_8	1.86099e-08	2.42093e-08	1.29106e-08	1.83338e-08	1.1975e-08	1.89656e-08	6.35553e-09	3.15447e-08	4.93071e-08	1.94484e-08	4.25186e-08	7.23137e-08	9.21513e-08	5.36735e-08	1.9049e-08	3.10503e-08	1.25986e-08	3.10915e-08	4.50997e-08	4.96018e-08	7.17425e-08	2.60046e-08	1.93266e-08	5.03058e-08	2.58472e-08	5.1224e-08	7.49638e-08	3.50719e-08	1.84547e-08	1.22373e-08	1.23865e-08	1.19817e-08	4.2536e-08	2.68983e-07	1.80432e-08	3.47819e-08	3.66303e-08	6.54723e-08	4.41858e-08	4.78133e-07	1.6734e-07	1.01385e-06	3.73934e-08	3.071e-08	6.7841e-08	3.58209e-08	2.81351e-07	1.68577e-07	4.6158e-07
AcBaMe_P2T6_Candidatus_Microthrix_parvicella_68_19	1.01395e-07	8.71079e-08	3.39146e-08	9.34628e-08	1.09549e-07	8.6785e-08	5.02612e-08	2.68805e-07	2.94916e-07	2.7925e-07	3.46314e-07	2.60182e-07	2.91802e-07	2.43488e-07	2.59422e-07	2.24331e-07	1.92695e-07	2.17515e-07	2.42531e-07	2.03077e-07	2.36476e-07	3.3599e-07	2.43645e-07	2.29072e-07	1.64765e-07	2.67438e-07	2.5663e-07	2.74352e-07	3.36017e-08	1.61685e-08	6.59059e-07	7.68581e-07	1.13148e-06	1.08027e-06	1.03691e-06	5.21316e-07	2.43669e-07	1.9607e-06	8.7881e-07	3.82897e-06	3.55529e-06	2.17075e-05	3.90926e-07	2.05136e-07	2.21372e-06	1.90107e-06	4.3688e-06	7.90282e-07	3.08916e-06
AcBaMe_P2T6_Chloroflexi_65_4	0	8.83811e-09	2.6413e-08	2.65018e-08	0	9.035e-09	2.804e-08	8.69997e-09	2.60105e-08	3.49061e-08	7.84264e-08	3.501e-08	9.50725e-08	5.22717e-08	2.62298e-08	8.96855e-09	2.63196e-08	1.75251e-08	1.74179e-08	0	5.14273e-08	4.27262e-08	4.50309e-08	1.78942e-08	2.75216e-08	5.48526e-08	7.77703e-08	3.55268e-08	8.77362e-09	9.04076e-09	0	1.69362e-08	0	0	0	6.02282e-08	2.4967e-08	3.32128e-08	0	6.81574e-08	3.43134e-08	5.31253e-08	5.24964e-08	3.53908e-08	4.43836e-08	3.50832e-08	3.49638e-08	8.92048e-08	4.31242e-08
AcBaMe_P3T0_Chloroflexi_53_4	0	0	5.54261e-09	0	0	0	0	0	5.16749e-09	0	0	3.22759e-08	0	0	1.60481e-08	1.60272e-08	0	5.35265e-09	0	5.40598e-09	1.07668e-08	2.6798e-08	0	2.16278e-08	5.36116e-09	2.15356e-08	5.39446e-09	2.15249e-08	0	0	5.51173e-09	5.44967e-09	0	4.43956e-08	1.6767e-08	0	5.34381e-09	1.61188e-08	0	0	5.32993e-08	7.10551e-08	2.71946e-08	3.21093e-08	1.06598e-08	5.35788e-09	2.13364e-08	0	7.61038e-08
AcBaMe_P3T0_Xanthomonadales_66_4	3.39406e-08	1.13636e-08	5.72443e-09	5.60487e-09	2.88289e-08	3.40862e-08	3.38788e-08	2.8992e-08	2.27928e-08	2.84574e-08	3.47347e-08	1.16469e-08	3.36046e-08	6.89868e-08	1.761e-08	2.33324e-08	4.01873e-08	4.04257e-08	1.17212e-08	5.21915e-08	9.28166e-08	5.82425e-09	2.95957e-08	4.57694e-08	2.95427e-08	1.17663e-08	5.69682e-08	5.12846e-08	0	0	4.15425e-07	1.36283e-07	3.42615e-06	1.69138e-06	2.30447e-06	4.58222e-08	1.68456e-08	2.21365e-07	5.70285e-08	1.5662e-06	3.09045e-06	1.06834e-05	4.25899e-07	2.33754e-08	8.31222e-07	4.03025e-08	1.25857e-06	8.81868e-07	2.12508e-06
AcBaMe_P3T1_Burkholderiales_66_13	2.13476e-08	0	0	0	0	0	2.26228e-08	4.88659e-08	7.4719e-08	2.78653e-08	6.95406e-08	7.80751e-08	1.11136e-07	8.22019e-08	7.14024e-09	7.09662e-08	0	4.75572e-08	8.30787e-08	1.15605e-07	0	4.92909e-08	3.52068e-08	4.82646e-08	6.76494e-08	6.75169e-08	7.2831e-08	5.4807e-08	3.51151e-08	7.02902e-09	2.81851e-08	6.37902e-08	2.73178e-08	2.7895e-08	5.62127e-08	1.35538e-08	6.88922e-09	7.41087e-08	3.37857e-08	6.88787e-08	5.37244e-08	4.76072e-08	3.39734e-08	7.39994e-08	9.32204e-08	1.62787e-07	1.07158e-07	1.20796e-07	1.48412e-07
AcBaMe_P3T1_Micrococcales_69_7	1.60061e-08	2.40398e-08	2.40333e-08	4.74916e-08	4.82576e-08	4.84713e-08	2.35349e-08	1.10834e-07	9.51286e-08	1.59266e-07	8.00007e-08	1.11086e-07	1.80684e-07	7.08226e-08	2.3539e-08	8.03591e-08	8.90856e-08	1.28422e-07	8.88363e-08	1.04069e-07	1.37635e-07	5.63193e-08	9.46713e-08	1.42362e-07	5.59666e-08	1.28013e-07	1.26403e-07	1.03188e-07	1.19977e-07	0	8.35986e-07	1.13644e-06	1.20124e-06	2.89035e-06	2.43148e-06	1.40847e-07	4.78482e-08	1.63938e-06	8.71965e-07	3.88054e-06	3.5554e-06	8.20315e-06	1.19492e-07	5.32915e-07	4.71151e-06	2.15719e-06	6.289e-06	7.6857e-07	3.94087e-06
AcBaMe_P3T2_Candidatus_Promineofilum_breve_61_4	1.72586e-08	5.75762e-09	1.15321e-08	1.14854e-08	2.85104e-08	5.88315e-09	1.14839e-08	4.52931e-08	3.43226e-08	5.74186e-09	2.28993e-08	2.8537e-08	1.70651e-08	1.13974e-08	2.8508e-08	2.29249e-08	2.29227e-08	2.28316e-08	2.88909e-08	3.44487e-08	2.27013e-08	1.72694e-08	2.86731e-08	1.71484e-08	1.72236e-08	1.15327e-08	5.69824e-08	2.28538e-08	0	0	6.8449e-08	2.28693e-08	9.24196e-08	4.67553e-07	2.97122e-07	5.75774e-08	1.95228e-07	1.56257e-07	8.60534e-08	1.21755e-07	8.34968e-07	8.89436e-07	6.86023e-08	1.7359e-08	8.61481e-07	2.92963e-07	4.05881e-08	1.83342e-07	1.38708e-06
AcBaMe_P3T4_Actinobacteria_47_5	0	0	0	0	0	0	0	0	0	0	1.12683e-08	0	1.1199e-08	0	0	1.12343e-08	1.11955e-08	1.12904e-08	1.12705e-08	0	0	0	0	0	1.10553e-08	0	0	0	0	0	0	0	0	0	0	2.27221e-08	0	0	0	1.12231e-08	0	0	0	0	0	0	0	1.13043e-08	1.12469e-08
AcBaMe_P3T4_Actinomycetia_69_2	1.01339e-08	3.09326e-08	1.05416e-08	1.02952e-08	0	1.05583e-08	2.14552e-08	5.04195e-08	2.05071e-08	4.11142e-08	2.05882e-08	4.08856e-08	6.03173e-08	4.10724e-08	4.02716e-08	3.99832e-08	4.09715e-08	0	2.03002e-08	1.03042e-08	5.93576e-08	5.18968e-08	3.08523e-08	1.99682e-08	4.12041e-08	2.01336e-08	4.99979e-08	7.15572e-08	2.0975e-08	0	0	3.10324e-08	5.1043e-08	2.16467e-07	1.14566e-07	5.1026e-08	1.00966e-08	6.9804e-08	3.0657e-08	1.07454e-06	2.63687e-07	1.41898e-07	6.05763e-08	4.95763e-08	4.3003e-07	1.97577e-08	2.08348e-08	1.0981e-07	9.99255e-08
AcBaMe_P3T4_Chloroflexi_54_3	8.55102e-09	1.46307e-08	5.92252e-09	2.99573e-09	9.06856e-09	3.31652e-09	6.2946e-09	1.78589e-08	1.74338e-08	2.02758e-08	2.92523e-09	3.86526e-08	1.47863e-08	1.17504e-08	1.80706e-08	2.70326e-08	8.90141e-09	6.00854e-09	1.78711e-08	2.97568e-09	1.49092e-08	2.11714e-08	1.54165e-08	2.09614e-08	6.11695e-09	9.01638e-09	1.79853e-08	2.402e-08	6.03176e-09	3.03019e-09	3.01803e-09	0	6.01519e-09	3.04229e-09	0	2.3514e-08	1.46084e-08	2.00426e-08	1.77249e-08	2.62447e-08	1.74299e-08	2.94418e-08	1.80422e-08	2.11305e-08	1.82318e-08	1.82864e-08	2.15919e-08	1.22858e-08	2.13475e-08
AcBaMe_P3T6_Actinomycetia_71_3	1.36814e-08	2.72334e-08	2.13897e-08	2.7862e-08	6.96677e-09	0	1.38326e-08	2.76958e-08	3.48771e-08	3.56803e-08	5.45536e-08	9.60955e-08	8.22254e-08	1.36504e-08	3.54925e-08	6.32183e-08	4.93391e-08	3.55293e-08	6.98276e-08	3.51806e-08	1.82594e-07	4.98183e-08	5.05258e-08	5.00555e-08	3.59902e-08	4.24349e-08	9.79816e-08	7.03872e-08	6.99532e-09	7.11576e-09	7.02328e-09	3.55152e-08	1.04101e-07	4.61638e-07	3.3888e-07	8.41863e-08	2.07764e-08	8.41056e-08	7.72886e-08	4.06562e-07	4.9015e-07	8.34502e-07	6.37884e-08	4.21761e-08	2.14327e-07	1.05299e-07	4.14471e-07	7.10073e-07	1.60825e-06
AcBaMe_P4T0_Candidatus_Accumulibacter_60_18	3.71977e-08	2.63784e-08	1.81656e-08	8.64733e-09	3.43819e-08	3.42837e-08	3.50637e-08	6.88479e-08	8.57292e-08	4.42812e-08	1.02814e-07	4.38689e-08	1.0963e-07	1.25876e-07	1.61602e-08	5.03027e-08	5.9487e-08	6.14987e-08	6.19772e-08	6.0412e-08	9.98976e-08	3.38076e-08	6.19717e-08	6.21725e-08	4.68738e-08	4.25164e-08	1.54799e-07	2.65827e-08	8.83419e-09	8.90727e-09	0	0	8.82309e-09	0	8.84664e-09	2.61881e-08	2.6196e-08	7.98291e-08	1.70198e-08	5.29228e-08	9.59018e-08	9.27416e-08	1.0323e-07	3.43244e-08	6.85545e-08	5.25192e-08	1.39841e-07	9.69351e-08	1.45773e-07
AcBaMe_P4T1_Nitrosomonas_sp._PY1_42_14	0	0	0	0	6.34451e-09	0	6.50071e-09	0	0	0	6.37168e-09	0	1.27883e-08	1.32463e-08	1.30201e-08	0	0	0	1.25631e-08	0	1.26544e-08	6.45525e-09	0	1.30847e-08	1.28779e-08	6.39545e-09	0	0	6.64617e-09	6.32079e-09	6.33917e-09	0	0	0	6.42837e-09	6.37408e-09	0	0	6.4349e-09	0	0	6.57539e-09	6.61154e-09	6.39741e-09	0	1.29844e-08	6.51603e-09	6.4039e-09	6.28821e-09
AcBaMe_P4T2_Actinomycetia_bacterium_68_5	2.57956e-08	4.26546e-08	6.72341e-08	3.29888e-08	8.63152e-09	4.20225e-08	8.42709e-09	1.01646e-07	6.69276e-08	5.99174e-08	4.28614e-08	7.70233e-08	5.0472e-08	4.24046e-08	6.84695e-08	3.40364e-08	6.70122e-08	4.19613e-08	4.19125e-08	4.1916e-08	1.09553e-07	5.10634e-08	5.08766e-08	5.02739e-08	1.70214e-08	5.04313e-08	6.63078e-08	8.44227e-08	1.67938e-08	0	5.92639e-07	3.43995e-08	3.48561e-07	1.92132e-07	2.75643e-07	7.29347e-08	5.09551e-08	4.92504e-07	3.33344e-08	5.23753e-07	1.03932e-06	1.28348e-06	5.74655e-08	9.3263e-08	9.2573e-08	3.33558e-08	3.01634e-07	9.35537e-08	8.27191e-07
AcBaMe_P4T3_Actinomycetia_70_2	1.97627e-08	2.9315e-08	0	0	1.94212e-08	1.0039e-08	0	1.92537e-08	1.91533e-08	3.83697e-08	2.86717e-08	3.80762e-08	1.93627e-08	3.84694e-08	1.93818e-08	9.64343e-09	9.60978e-09	0	1.9347e-08	9.72216e-09	4.81656e-08	1.92546e-08	2.84478e-08	9.66917e-09	2.88892e-08	4.82417e-08	2.89066e-08	6.76547e-08	1.91996e-08	0	1.90789e-08	0	9.51335e-09	3.80802e-08	9.64382e-08	5.81325e-08	5.67379e-08	1.27358e-07	1.94245e-08	2.87826e-08	9.45996e-09	6.72359e-08	4.82686e-08	1.93228e-08	3.83099e-08	4.84171e-08	1.94333e-08	1.92114e-08	8.77286e-08
AcBaMe_P4T4_Burkholderiales_65_2	0	0	0	0	0	0	0	0	0	0	1.16019e-08	0	0	1.17646e-08	0	5.97199e-09	0	0	0	0	0	0	0	0	0	0	0	0	0	0	0	0	0	0	0	0	0	5.70915e-09	0	7.45898e-08	0	0	0	0	0	0	0	2.94817e-08	0
AcBaMe_P4T4_Sphingobium_fluviale_62_3	9.36365e-09	0	0	9.89657e-09	2.02715e-08	0	0	2.66872e-08	2.72068e-08	9.10257e-09	0	9.41695e-09	0	0	0	0	1.93316e-08	9.63509e-09	9.94274e-09	0	0	1.94243e-08	0	0	9.81497e-09	0	0	0	9.08162e-09	0	1.25252e-07	9.79721e-09	0	0	2.89616e-08	9.83567e-09	2.0218e-08	9.21893e-09	5.98319e-08	0	2.0903e-08	1.93821e-08	0	0	9.30212e-09	9.53943e-09	1.22133e-07	9.23196e-09	9.26016e-09
AcBaMe_P4T5_Defluviimonas_sp._68_6	1.7235e-08	1.79348e-08	8.82881e-09	2.57436e-08	2.63508e-08	4.32298e-08	8.61676e-09	8.64952e-08	6.09661e-08	4.29935e-08	5.11369e-08	6.88277e-08	1.3087e-07	5.21929e-08	8.93504e-09	6.02774e-08	2.61057e-08	8.64331e-09	6.08544e-08	3.49664e-08	3.86833e-07	2.64137e-08	3.47515e-08	8.13198e-08	1.78074e-08	1.02296e-07	1.0252e-07	8.62406e-08	1.81994e-07	0	8.85644e-07	4.55921e-07	3.51888e-06	6.34598e-06	4.72069e-06	1.21462e-07	1.04661e-07	1.8828e-06	1.49017e-06	7.72724e-06	8.57865e-06	1.04903e-05	1.20868e-07	1.21385e-07	2.17722e-06	2.06933e-06	1.25634e-05	2.28734e-06	1.42226e-05
AcBaMe_P4T5_Novosphingobium_sp._65_5	1.88823e-08	0	0	9.51762e-09	9.86244e-09	2.7701e-08	9.30389e-09	5.61485e-08	9.28149e-08	2.78723e-08	8.43732e-08	2.86924e-08	8.38957e-08	4.66141e-08	3.91195e-08	3.70159e-08	3.77152e-08	3.82531e-08	9.41696e-09	8.49738e-08	3.69382e-08	2.84542e-08	0	5.90007e-08	6.87307e-08	7.51367e-08	1.93068e-08	6.8908e-08	1.87038e-08	0	1.86103e-08	9.26613e-09	9.32711e-09	0	8.35266e-08	5.66359e-08	5.5993e-08	1.49819e-07	3.7091e-08	2.77198e-08	8.30692e-08	1.25745e-07	1.21543e-07	7.61188e-08	6.53229e-08	2.78246e-08	1.06498e-07	3.69431e-08	8.1488e-08
AcBaMe_P4T5_Ornithinibacter_aureus_71_5	4.97082e-08	1.18771e-08	0	1.18698e-08	0	3.58018e-08	3.53406e-08	3.6124e-08	2.43277e-08	7.25168e-08	4.77037e-08	5.89205e-08	9.54151e-08	0	1.21869e-08	2.39704e-08	3.55425e-08	7.18733e-08	1.24702e-07	2.40454e-08	5.9098e-08	4.9147e-08	4.87898e-08	5.00008e-08	1.22043e-08	3.58265e-08	6.07298e-08	4.77063e-08	2.43054e-08	0	7.0252e-07	4.78958e-08	1.58714e-07	2.12545e-07	1.10507e-06	1.18361e-07	6.14705e-08	2.40571e-07	7.36472e-08	7.87845e-07	5.03873e-07	8.93813e-07	5.07332e-08	1.07586e-07	1.49214e-06	5.38528e-07	7.5514e-07	2.57869e-07	3.08232e-07
[truncated: 7 more columns]
